# Supplementary material for: Selective influence of Sox2 on POU transcription factor binding in embryonic and neural stem cells
Source: EMBO Rep. 2015 Sep 2;16(9):1177–91. doi: 10.15252/embr.201540467 (PMC4576985; doi:10.15252/embr.201540467)
Supplement: Supplementary file 3 [file embr0016-1177-sd3.xlsx]

## Sheet: Legend
Table EV1: MACS-called peaks (i.e. processed data files) from raw ChIP-Seq data.

## Sheet: Sox2
Chr	start (200bp peak)	stop (200bp peak)	summit hight	fold enrichment	FDR	p score
chr9	92734447	92734647	345	130.62	1.92	3100
chr10	7295479	7295679	506	126.89	1.92	3100
chr17	62970835	62971035	458	121.82	1.92	3100
chr15	7142252	7142452	1210	119.29	1.67	2995.42
chr14	104369027	104369227	925	119.29	1.92	3100
chr7	67959677	67959877	1107	119.12	0	3233.06
chr4	65325941	65326141	565	116.41	1.92	3100
chr14	59259027	59259227	390	116.41	0.95	2522.86
chr13	18288582	18288782	420	116.41	0.83	2441.15
chr3	108561601	108561801	513	115.88	1.92	3100
chr3	52267728	52267928	865	114.65	0.75	2381.29
chr1	43261774	43261974	540	114.65	1.92	3100
chr5	86314360	86314560	470	113.77	1.92	3100
chr4	48945802	48946002	356	113.7	0.72	2347.55
chr6	54484024	54484224	505	112.73	1.92	3100
chr14	117114168	117114368	685	110.32	1.92	3100
chr15	13337997	13338197	428	108.29	0.86	2468.54
chr9	103362840	103363040	395	104.94	0.56	2177.6
chr2	24325273	24325473	368	103.81	1.43	2840.14
chr14	45911662	45911862	236	103.55	0.48	2086.61
chr12	53756912	53757112	644	103.55	1.18	2698.12
chr9	116224803	116225003	427	103.39	0.35	1904.93
chr8	95023371	95023571	663	102.97	0	3211.1
chr4	119435550	119435750	561	102.89	1.25	2765.52
chr2	145982433	145982633	332	102.87	0.89	2491.91
chr9	118500854	118501054	640	101.85	1.52	2884.58
chr15	90846424	90846624	420	100.84	0.56	2183.35
chr5	36324656	36324856	505	100.58	1.27	2767.21
chr2	137124160	137124360	411	100.17	0	3163.2
chr13	84922514	84922714	782	100.17	1.92	3100
chr3	8849346	8849546	586	99.77	0	3155.34
chr4	96910708	96910908	283	99.19	0	3101.14
chr8	18694204	18694404	616	98.55	1.89	3057.69
chr8	96807236	96807436	688	97.95	1.92	3100
chr6	63840831	63841031	433	97.22	0.79	2407.9
chr13	26162550	26162750	615	96.78	0.64	2266.73
chr5	4502225	4502425	930	96.65	0	3122.65
chr18	67623371	67623571	599	96.1	1.33	2816.36
chr5	151487182	151487382	484	95.43	1.64	2968.02
chr6	39408361	39408561	660	94.44	1.92	3100
chr4	71251485	71251685	327	94.07	1.92	3100
chr13	113240671	113240871	453	93.4	0.63	2257.74
chr17	63616817	63617017	561	92.72	0.51	2125.21
chr12	9254668	9254868	427	92.72	0.41	1987.83
chr8	36148441	36148641	362	92.04	0.78	2406.2
chr4	35169529	35169729	456	91.37	1.72	3008.99
chr10	98287190	98287390	474	91.37	1.92	3100
chr16	8456276	8456476	354	91.3	0.33	1865.45
chr9	15972373	15972573	398	90.69	0.15	1349.47
chr9	110051325	110051525	719	90.69	0.41	1984.3
chr2	62608397	62608597	364	90.69	1	2580.31
chr16	91193258	91193458	1083	90.5	1.92	3100
chr7	44539135	44539335	491	90.39	1.61	2965.39
chr15	59018072	59018272	640	90.39	1.92	3100
chr1	190888592	190888792	380	90.01	1.92	3100
chr1	90489620	90489820	612	89.7	1.92	3100
chr2	154090889	154091089	437	89.34	0.19	1502.66
chr8	117477364	117477564	257	88.66	0.26	1712.55
chr2	49477624	49477824	447	88.66	0.9	2494.86
chr6	36575119	36575319	537	88.28	0.99	2555.64
chr16	77283247	77283447	1153	88.14	0.69	2319.88
chr15	90905833	90906033	450	87.31	0.33	1852.7
chr15	11118771	11118971	315	87.31	0.44	2029.29
chr7	46470254	46470454	673	87.3	0	3131.18
chr10	95620311	95620511	613	86.63	0.29	1778.8
chr16	39310058	39310258	244	86.39	0.38	1948.98
chr11	35732301	35732501	481	86.3	0.31	1814.84
chr11	22248688	22248888	673	86.29	0.88	2489.9
chr9	40288418	40288618	449	85.95	0.19	1504.93
chr1	99384231	99384431	383	85.75	1.92	3100
chr3	133692245	133692445	898	85.74	0.36	1917.86
chr3	69494282	69494482	476	85.49	1.92	3100
chr14	72366782	72366982	524	85.28	1.92	3100
chr7	63836109	63836309	877	85.04	1.92	3100
chr5	107388533	107388733	478	84.95	0.3	1803.33
chr18	13277875	13278075	564	84.7	0.31	1825.85
chr13	85044551	85044751	699	84.6	0.93	2516.75
chr12	28162010	28162210	463	84.6	0.51	2117.07
chr10	67361496	67361696	587	84.6	0.23	1645.38
chr9	68156570	68156770	335	84.26	0.84	2448.5
chr6	93922751	93922951	528	84.17	0.34	1879.93
chr11	68535362	68535562	467	84.17	0.34	1870.51
chr16	29639909	29640109	390	84.1	0.43	2012.87
chr9	71696016	71696216	443	83.92	0.32	1843.6
chr2	43639326	43639526	349	83.92	0.17	1423.02
chr19	9138599	9138799	477	83.92	0.72	2349.57
chr19	36975881	36976081	478	83.92	1.92	3100
chr3	105713834	105714034	776	83.25	0.7	2327.16
chr13	93804219	93804419	681	83.05	1.92	3100
chr4	133001951	133002151	612	82.88	0.42	2000.31
chr9	77062752	77062952	495	82.57	0.26	1712.13
chr4	96685319	96685519	716	82.57	0.18	1478.47
chr14	64199645	64199845	490	82.57	0.33	1858.55
chr10	73509486	73509686	324	82.57	0.1	1142.94
chr17	5842162	5842362	519	82.4	0.7	2326.86
chr13	114708217	114708417	528	82.13	0.81	2424.09
chr19	21791085	21791285	505	81.89	0.32	1839.11
chr18	69101868	69102068	688	81.89	0.49	2093.4
chr11	32283928	32284128	518	81.89	0.59	2200.71
chr13	113057322	113057522	502	81.88	0.82	2426.03
chr1	99371225	99371425	521	81.21	0.44	2025.06
chr10	59181773	59181973	412	80.55	0.83	2433.53
chr13	44762787	44762987	486	80.54	0.55	2153.24
chr12	112299608	112299808	393	80.54	0.12	1241.44
chr5	140862074	140862274	1369	79.96	1.28	2794.53
chr2	44348483	44348683	408	79.93	0.31	1818.92
chr18	47928492	47928692	501	79.86	0.48	2085.3
chr9	34858812	34859012	724	79.83	1.75	3013.06
chr3	31357398	31357598	922	79.33	0.75	2362.93
chr3	52176497	52176697	486	79.3	0.61	2241.7
chr4	63635425	63635625	415	79.18	0.23	1651.72
chr11	43391643	43391843	362	79.12	0.23	1626.57
chr13	54333902	54334102	467	79.1	0.19	1519.12
chr5	22547378	22547578	411	78.87	0.2	1523.65
chr19	53827732	53827932	809	78.75	1.85	3041.25
chr10	79451656	79451856	559	78.62	1.04	2596.83
chr1	21790261	21790461	331	78.51	0.14	1333.67
chr2	92832971	92833171	510	78.39	1.47	2848.99
chr1	73204152	73204352	660	78.2	1.12	2680.46
chr3	62543945	62544145	537	78.14	0.51	2129.96
chr9	117205892	117206092	446	77.77	0.45	2034.82
chr5	132446116	132446316	355	77.54	0.24	1678.89
chr5	104350664	104350864	495	77.54	1.35	2818.46
chr16	16473731	16473931	337	77.15	0.62	2252.99
chr16	91151734	91151934	862	77.14	1.92	3100
chr4	44873156	44873356	522	76.76	0.6	2232.87
chr8	39872186	39872386	227	76.48	0.1	1110.14
chr13	86247540	86247740	234	76.48	0.25	1693.37
chr8	93134950	93135150	370	76.34	0.44	2021.16
chr5	33991413	33991613	694	76.26	0.78	2404.85
chr11	88399421	88399621	465	76.21	0.71	2346.28
chr2	104909660	104909860	487	75.8	0.3	1802.53
chr18	66378351	66378551	530	75.8	0.36	1917.72
chr10	119087525	119087725	533	75.15	0.73	2352.54
chr16	77119605	77119805	410	75.12	0.15	1367.14
chr10	57510997	57511197	383	75.12	0.18	1475.27
chr17	72831031	72831231	740	75.06	1.92	3100
chr5	108305817	108306017	387	74.94	0.22	1603.7
chr17	73158697	73158897	593	74.86	0.31	1828.57
chr14	23383518	23383718	481	74.84	1.16	2696.79
chr4	108723186	108723386	743	74.56	1.39	2822.05
chr10	13404853	13405053	183	74.56	0.17	1423.29
chr12	25623151	25623351	383	74.45	0.1	1099.44
chr16	91080833	91081033	881	74.34	1.92	3100
chr12	99621515	99621715	405	74.31	0.21	1581.82
chr19	24083966	24084166	526	74.27	0.45	2034.21
chr4	41125295	41125495	739	74.13	1.92	3100
chr5	93339322	93339522	816	73.85	1.15	2695.02
chr18	65655860	65656060	407	73.77	0.18	1462.9
chr4	94846098	94846298	435	73.72	0.38	1948.98
chr10	98561888	98562088	488	73.68	1.2	2736.99
chr2	131539002	131539202	464	73.65	0.4	1981.41
chr2	71284571	71284771	361	73.54	0.3	1801.9
chr9	13449875	13450075	471	73.45	0.37	1939.3
chr5	124595157	124595357	529	73.37	0.35	1883.32
chr9	32435437	32435637	398	73.09	0.58	2194.78
chr2	123837093	123837293	442	73.09	0.14	1317.88
chr1	54429582	54429782	524	72.59	0.2	1547.89
chr14	33903793	33903993	664	72.51	0.16	1402.25
chrX	162147401	162147601	420	72.42	0.28	1766.5
chr13	43542183	43542383	543	72.24	0.27	1741.1
chr9	64907511	64907711	442	71.93	0.16	1395.68
chr15	92891059	92891259	453	71.74	0.15	1364.43
chr11	80151982	80152182	402	71.7	0.2	1537.59
chr10	120609206	120609406	523	71.58	1.92	3100
chr12	118069391	118069591	273	71.46	0.38	1957.23
chr7	112614826	112615026	1137	71.45	0.17	1441.91
chr17	9569448	9569648	843	71.34	1.37	2821.38
chr5	137772118	137772318	500	71.19	0.14	1308.08
chr9	60109779	60109979	585	71.06	0.47	2074.27
chr3	137484952	137485152	406	71.06	0.22	1584.69
chr11	71574801	71575001	989	70.96	0.49	2097.76
chr1	90309467	90309667	368	70.72	1.1	2647.57
chr9	100422995	100423195	267	70.43	0.23	1620.61
chr6	8847402	8847602	412	70.39	0.09	1041.09
chr10	123752427	123752627	420	70.39	0.13	1292.65
chr10	105043399	105043599	904	70.39	0.39	1975.51
chr1	61847318	61847518	272	70.39	0.14	1333.14
chr1	123004815	123005015	357	70.39	0.12	1235.56
chr1	41334801	41335001	447	70.36	1.45	2848.73
chr15	84294695	84294895	507	70.26	0.47	2069.15
chr7	97321905	97322105	841	70.25	1.79	3018.33
chr3	66257956	66258156	517	70.25	0.13	1292.75
chr1	170930320	170930520	369	70.25	0.14	1302.47
chr15	25706606	25706806	452	69.86	0.71	2347.14
chr18	39156947	39157147	421	69.84	0.18	1453.61
chr1	168119401	168119601	490	69.79	0.36	1906.85
chr11	118027965	118028165	543	69.74	0.43	2018.25
chr2	28704893	28705093	581	69.71	0.21	1566.29
chr13	13273278	13273478	506	69.49	0.22	1604.86
chr12	100709082	100709282	882	69.45	0.53	2147.57
chr15	99615993	99616193	795	69.42	0.27	1742.14
chr11	109464709	109464909	416	69.25	0.35	1891.61
chr9	101506225	101506425	526	69.03	0.45	2035.53
chr5	85227711	85227911	258	69.03	0.25	1705.75
chr4	103279450	103279650	642	69.03	0.19	1503.91
chr13	34251785	34251985	468	69.03	0.11	1174.6
chr11	20131283	20131483	509	69.03	0.17	1427.92
chr1	44536380	44536580	218	69.03	0.18	1460.11
chr8	82103117	82103317	405	68.75	0.2	1553.26
chr13	115959610	115959810	530	68.59	0.44	2028.87
chr1	134049810	134050010	430	68.48	0.12	1229.59
chr12	27651328	27651528	403	68.47	0.16	1402.35
chr12	35114150	35114350	462	68.36	0.11	1191.35
chr6	17891993	17892193	417	68.17	0.48	2089.39
chr2	31431907	31432107	613	67.91	0.23	1634.5
chr7	18759196	18759396	599	67.71	0.49	2094.19
chr8	35768959	35769159	319	67.68	0.18	1460.39
chr2	60589061	60589261	348	67.68	0.15	1356.62
chr16	12815468	12815668	892	67.68	0.12	1226.4
chr11	112318027	112318227	537	67.68	0.25	1701.75
chr3	36743002	36743202	346	67.67	0.17	1420.86
chr5	31042637	31042837	449	67.6	0.25	1694.92
chr17	9748148	9748348	760	67.58	1.92	3100
chr7	112552031	112552231	388	67.47	0.12	1238.62
chr6	127099684	127099884	687	67.43	0.35	1903.86
chr18	65765562	65765762	400	67.27	0.38	1953.85
chr5	67227322	67227522	490	67.24	0.24	1663.28
chr10	91149839	91150039	763	67.24	0.96	2533.37
chr7	27322839	27323039	448	67.1	0.42	1997.25
chr8	24273614	24273814	392	67	0.25	1701.75
chr7	64150984	64151184	268	67	0.12	1204.32
chr5	147465907	147466107	460	67	0.29	1793.52
chr3	137620924	137621124	379	67	0.1	1130.66
chr2	103191022	103191222	462	67	0.29	1792.21
chr16	83924668	83924868	578	67	0.37	1922.62
chr12	38838303	38838503	499	67	0.18	1455.35
chr10	57517189	57517389	318	67	0.47	2062.01
chr13	60430127	60430327	292	66.94	0.17	1440.35
chr6	136434664	136434864	525	66.86	0.39	1960.59
chr14	7435768	7435968	652	66.8	0.58	2196.18
chr12	109533471	109533671	890	66.53	0.28	1757.17
chr9	8596329	8596529	377	66.33	0.12	1197.29
chr7	83457193	83457393	187	66.33	0.19	1491.75
chr4	57860051	57860251	363	66.33	0.14	1301.72
chr3	66413534	66413734	536	66.33	0.76	2382.54
chr3	144061920	144062120	394	66.33	0.21	1576.71
chr13	105620204	105620404	1200	66.33	0.15	1355.21
chr7	65329255	65329455	374	66.15	0.22	1597.3
chr12	29403742	29403942	624	66.07	0.2	1533.78
chr1	174186630	174186830	725	65.94	1.41	2824.02
chr8	47056866	47057066	342	65.65	0.13	1266.07
chr4	30668988	30669188	324	65.65	0.53	2139.13
chr2	148169913	148170113	505	65.65	0.16	1377.93
chr15	8606874	8607074	542	65.65	0.36	1910.73
chr14	102442400	102442600	500	65.65	0.18	1469.26
chr13	78891385	78891585	1068	65.65	0.12	1250.25
chr7	98198853	98199053	614	65.61	1.19	2719.44
chr19	38705014	38705214	288	65.61	0.25	1700.31
chr15	27995839	27996039	416	65.61	1.01	2581.14
chr13	111764661	111764861	1268	65.61	1.14	2691.09
chr1	32987059	32987259	456	65.61	0.11	1163.27
chr17	25303241	25303441	677	65.56	0.29	1774.45
chr8	64278921	64279121	461	65.24	0.68	2301.29
chr4	33252069	33252269	353	65.15	0.27	1747.75
chr1	139407785	139407985	435	65.12	0.09	1049.85
chr4	84721615	84721815	394	64.97	0.09	1038.93
chr2	78832013	78832213	270	64.97	0.18	1455.18
chr2	46910737	46910937	394	64.97	0.17	1433
chr2	146039476	146039676	561	64.97	0.23	1617.34
chr10	46386458	46386658	415	64.97	0.13	1265.42
chr7	134388838	134389038	499	64.96	0.16	1400.48
chr1	34095387	34095587	511	64.95	0.14	1295.79
chr15	27440830	27441030	729	64.53	0.33	1852.86
chr1	172261360	172261560	453	64.37	0.36	1913.25
chr7	64513546	64513746	684	64.34	0.13	1290.88
chr6	118790956	118791156	352	64.33	0.22	1584.9
chr5	92189888	92190088	435	64.3	0.17	1447.22
chr4	104973091	104973291	557	64.3	0.15	1362.66
chr13	63345656	63345856	405	64.3	0.12	1235.2
chr12	57700847	57701047	303	64.3	0.11	1162.62
chr11	16841452	16841652	620	64.3	0.15	1347.91
chr11	93976536	93976736	346	64.29	0.27	1745.55
chr6	83451567	83451767	417	63.78	0.35	1893.71
chr14	74989258	74989458	638	63.66	0.52	2138.38
chrX	95658357	95658557	358	63.62	0.07	916.22
chr8	94256070	94256270	503	63.62	0.26	1713.9
chr8	12126674	12126874	541	63.62	0.25	1687.9
chr10	60673418	60673618	420	63.62	0.17	1436.04
chr6	87587104	87587304	332	63.54	0.28	1760.59
chr9	13432117	13432317	559	63.44	0.19	1494.58
chr4	41065749	41065949	412	63.33	0.14	1320.2
chr12	112141628	112141828	956	63.29	1.92	3100
chr1	172541844	172542044	576	63.16	0.22	1603.63
chr11	35770756	35770956	522	63.09	0.66	2280.37
chr5	140996239	140996439	420	62.98	0.46	2050.18
chr8	75542460	75542660	434	62.96	0.29	1772.52
chr7	76792466	76792666	349	62.94	0.1	1126.04
chr7	139170366	139170566	226	62.94	0.15	1346.85
chr2	30572175	30572375	378	62.94	0.13	1278.49
chr15	62732773	62732973	816	62.94	0.59	2208.99
chr10	63275828	63276028	351	62.94	0.08	1014.23
chr3	144581070	144581270	843	62.92	0.47	2060.29
chr12	111590885	111591085	435	62.91	0.5	2111.89
chr3	107559504	107559704	585	62.86	1.06	2619.28
chr14	77117500	77117700	490	62.83	1.54	2904.3
chr11	19424111	19424311	509	62.82	0.34	1870.2
chr6	114393311	114393511	433	62.81	0.23	1622.19
chr7	142984081	142984281	394	62.79	0.15	1346.58
chr3	88558991	88559191	429	62.63	0.15	1357.44
chr17	31495581	31495781	498	62.63	0.22	1599.16
chr7	107296381	107296581	334	62.48	0.09	1029.35
chr4	87878303	87878503	382	62.41	0.68	2300.85
chr7	46377559	46377759	945	62.36	1.92	3100
chr6	54026517	54026717	450	62.36	0.11	1154.58
chr1	108027291	108027491	356	62.32	0.4	1977.77
chr9	22126581	22126781	242	62.26	0.09	1059.67
chr4	84957619	84957819	265	62.26	0.16	1386.33
chr2	124484101	124484301	628	62.26	0.54	2152.82
chr14	74597948	74598148	377	62.26	0.1	1147.76
chr19	40487357	40487557	535	62.21	0.18	1455.57
chr19	21851564	21851764	310	62.03	0.12	1195.14
chr6	91267414	91267614	445	61.86	0.62	2245.43
chr10	70223620	70223820	454	61.84	0.74	2355.2
chr1	64123842	64124042	456	61.78	0.15	1350.17
chr7	108933136	108933336	852	61.7	0.77	2384.03
chr4	8777705	8777905	452	61.67	0.14	1325.76
chr9	118667286	118667486	587	61.66	0.24	1682.27
chr2	123505168	123505368	751	61.59	0.64	2261.71
chr14	14994376	14994576	482	61.59	0.16	1388.36
chr1	51941287	51941487	495	61.45	0.39	1968.16
chr4	135376993	135377193	678	61.35	0.58	2194.99
chr11	77710179	77710379	717	61.05	1.69	3005.19
chr14	35917191	35917391	1050	61.04	0.18	1486.49
chr6	85821960	85822160	432	61.01	0.33	1855.25
chr3	28574739	28574939	615	60.97	0.16	1398.01
chr8	70963133	70963333	421	60.91	0.09	1030.65
chr16	63748712	63748912	443	60.91	0.13	1254.41
chr12	78465105	78465305	440	60.91	0.16	1382.1
chr10	42964814	42965014	575	60.91	0.2	1532.6
chr1	92805433	92805633	473	60.86	0.85	2463.61
chr14	24599174	24599374	1020	60.84	0.23	1647.68
chr1	154964479	154964679	405	60.73	0.13	1289.51
chr11	87239277	87239477	978	60.64	0.21	1567.39
chr19	29351672	29351872	405	60.43	0.15	1350.76
chr13	63563877	63564077	521	60.41	0.21	1565.62
chr6	55365478	55365678	467	60.26	0.09	1078.3
chr17	9423481	9423681	778	60.23	0.97	2542.58
chr1	96334304	96334504	471	60.23	0.08	992.7
chr11	117226224	117226424	484	60.21	0.16	1401.89
chr1	90755462	90755662	490	60.11	0.25	1686.54
chr1	152521820	152522020	650	60.11	0.19	1501.91
chr16	35648989	35649189	445	60.04	0.22	1597.03
chr1	179012164	179012364	370	59.89	0.12	1251.44
chr5	149112985	149113185	404	59.65	0.11	1176.83
chr4	141144079	141144279	458	59.65	0.2	1526.6
chr2	71046363	71046563	432	59.65	0.1	1089.66
chr19	15904847	15905047	295	59.65	0.21	1579.66
chr15	86016112	86016312	453	59.65	0.34	1868.11
chr14	62414973	62415173	442	59.65	0.23	1634.82
chr12	12930739	12930939	485	59.65	0.29	1783.71
chr1	25837015	25837215	421	59.65	0.09	1070.88
chr8	93752236	93752436	885	59.61	0.21	1582.41
chr9	51901842	51902042	480	59.56	0.07	939.26
chr8	47374310	47374510	785	59.56	0.79	2414.27
chr7	73058844	73059044	481	59.56	0.08	1011.83
chr5	137663751	137663951	397	59.56	0.13	1289.03
chr2	12298126	12298326	632	59.56	0.1	1139.81
chr19	21232884	21233084	318	59.56	0.12	1222.42
chr18	46086770	46086970	520	59.56	0.11	1182.06
chr14	13392993	13393193	341	59.56	0.11	1166.78
chr12	69381751	69381951	415	59.56	0.15	1352.74
chr8	74501947	74502147	497	59.33	0.91	2498.02
chr16	33861126	33861326	440	59.25	0.4	1978.26
chr9	49732743	49732943	440	59.22	0	3154
chr5	139042520	139042720	588	59.22	0.8	2421.94
chr5	123945544	123945744	727	59.11	0.12	1250.8
chr18	55259401	55259601	625	59.1	0.76	2384.01
chr2	104052584	104052784	412	59.09	0.13	1279.37
chr6	113350369	113350569	515	59.05	0.16	1383.27
chr12	70420502	70420702	516	59.03	1.23	2764.68
chr18	68322469	68322669	706	59.01	0.18	1484.73
chr8	48741498	48741698	312	58.98	0.08	983.87
chr4	88961961	88962161	790	58.98	0.16	1413.79
chr3	156855979	156856179	373	58.98	0.06	836.72
chrX	157431496	157431696	323	58.88	0.21	1572.26
chr4	81871280	81871480	421	58.88	0.11	1155.86
chr2	127546201	127546401	326	58.88	0.12	1216.06
chr13	103332718	103332918	307	58.88	0.09	1045.45
chr12	25231558	25231758	609	58.88	0.36	1914.46
chr12	102899861	102900061	393	58.88	0.07	951.61
chr1	165477356	165477556	455	58.65	0.18	1472.94
chr4	150009478	150009678	416	58.58	0.11	1162.75
chr4	56469979	56470179	569	58.56	0.32	1829.97
chr13	60623960	60624160	546	58.43	0.19	1520.15
chr16	12799730	12799930	454	58.35	0.1	1127.45
chr18	46022350	46022550	772	58.32	0.65	2267.05
chr5	111461163	111461363	511	58.27	0.22	1597.51
chr6	16163105	16163305	256	58.2	0.16	1393.93
chr19	38544146	38544346	497	58.2	0.11	1156.96
chr19	38513398	38513598	388	58.2	0.1	1081.07
chr19	23761460	23761660	360	58.2	0.09	1041.81
chr19	27134022	27134222	513	58.16	0.15	1357.11
chr18	75801336	75801536	581	58.08	0.41	1993.16
chr11	16527796	16527996	619	58.02	0.44	2018.47
chr10	57996456	57996656	367	57.92	0.3	1802.87
chr18	84856576	84856776	407	57.9	0.07	929.56
chr9	62329842	62330042	434	57.89	0.37	1923.07
chr8	37624209	37624409	671	57.86	0.57	2186.52
chr4	114123364	114123564	405	57.86	0.13	1269.92
chr12	25766886	25767086	415	57.86	0.1	1118.93
chr1	196330041	196330241	728	57.86	1.92	3100
chr12	74160858	74161058	492	57.81	0.19	1496.35
chr7	80230677	80230877	679	57.69	0.13	1266.74
chr4	20434583	20434783	1157	57.67	0.35	1906.54
chr17	6711474	6711674	525	57.66	0.19	1507.2
chr14	59483215	59483415	372	57.66	0.08	966.04
chr11	119650522	119650722	713	57.66	0.14	1323.8
chr9	66500861	66501061	362	57.57	0.22	1600.33
chr4	22655355	22655555	263	57.53	0.08	983.14
chr3	86931054	86931254	252	57.53	0.07	947.3
chr16	66056166	66056366	622	57.53	0.67	2289.27
chr16	39203952	39204152	382	57.53	0.07	914.25
chr15	26706474	26706674	424	57.53	0.07	920.67
chr4	97118105	97118305	557	57.44	0.19	1510.61
chr9	41198363	41198563	906	57.36	0.29	1771.16
chr2	123077159	123077359	518	57.31	0.13	1260.49
chr10	95247551	95247751	743	57.11	0.1	1097.53
chr4	124126485	124126685	544	56.9	1.92	3100
chr8	37093933	37094133	546	56.85	0.09	1054.83
chr6	17747387	17747587	534	56.85	0.32	1836.03
chr3	20146151	20146351	772	56.85	0.12	1233.93
chr15	92423048	92423248	426	56.85	0.08	970.07
chr13	114476100	114476300	641	56.85	0.17	1438.96
chr7	100528062	100528262	538	56.66	0.23	1640.68
chr8	89275574	89275774	516	56.63	0.18	1454.65
chr6	128315352	128315552	641	56.57	0.54	2151.68
chr4	144153229	144153429	431	56.4	0.12	1252.52
chr18	66409661	66409861	571	56.39	1.05	2615.51
chr11	61345572	61345772	873	56.28	0	3189.15
chr4	106594051	106594251	322	56.24	0.15	1357.45
chr10	95738761	95738961	510	56.24	0.62	2249.48
chr6	22783719	22783919	230	56.17	0.07	923.53
chr3	21962973	21963173	415	56.17	0.07	889.83
chr2	11309569	11309769	255	56.17	0.11	1176.88
chr11	111634375	111634575	523	56.17	0.11	1176.18
chr8	47343320	47343520	554	56.07	0.13	1281.85
chr3	88844172	88844372	722	56.07	0.22	1608.56
chr16	96805585	96805785	330	56.07	0.11	1160.08
chr14	119101149	119101349	518	56.07	0.15	1341.2
chr14	24151382	24151582	1231	56	1.92	3100
chr13	46184193	46184393	344	55.76	0.05	783.76
chr3	88307556	88307756	1036	55.7	0	3158.03
chr7	128841024	128841224	284	55.67	0.11	1176.09
chr3	121481495	121481695	420	55.67	0.15	1353.24
chr11	117287890	117288090	416	55.67	0.26	1712.89
chr10	77709244	77709444	436	55.64	0.16	1404.65
chr6	101849097	101849297	421	55.5	0.13	1270.72
chr5	146592422	146592622	468	55.5	0.17	1449.21
chr3	46967135	46967335	416	55.5	0.05	740.24
chr3	40311108	40311308	430	55.5	0.2	1544.94
chr2	6178451	6178651	310	55.5	0.08	992.57
chr2	49949573	49949773	330	55.5	0.07	943.62
chr17	89995267	89995467	255	55.5	0.06	841.49
chr10	31193674	31193874	502	55.5	0.16	1407.48
chr12	38814315	38814515	425	55.47	0.09	1076.64
chr10	76567737	76567937	268	55.3	0.11	1192.03
chr2	136801389	136801589	772	55.17	0.65	2267.72
chr1	186155046	186155246	406	55.06	0.19	1519.77
chr3	101936130	101936330	484	54.96	0.12	1226.01
chr2	80652074	80652274	664	54.96	0.22	1605.15
chr8	88391163	88391363	538	54.87	0.92	2500.62
chr17	88413846	88414046	579	54.87	0.19	1514.15
chr4	86932317	86932517	476	54.82	1.11	2665.32
chr3	86014169	86014369	799	54.82	0.2	1530.67
chr3	159821320	159821520	1174	54.82	0.52	2134.83
chr18	3839771	3839971	555	54.82	0.21	1571.45
chr14	56875986	56876186	355	54.82	0.08	1008.21
chr14	10668567	10668767	475	54.82	0.09	1060.76
chr12	87548638	87548838	438	54.82	0.18	1465.14
chr10	126177356	126177556	219	54.82	0.07	902.91
chr4	133945955	133946155	372	54.77	0.27	1746.68
chr11	71579416	71579616	441	54.73	0.24	1667.27
chr18	5892847	5893047	973	54.72	0.35	1906.54
chr2	162887319	162887519	389	54.62	0.1	1113.16
chr13	24897134	24897334	428	54.49	0.18	1466.89
chr7	66791676	66791876	503	54.46	0.29	1772.23
chr2	68855220	68855420	439	54.46	0.23	1621.35
chr10	85805862	85806062	489	54.46	0.26	1726.9
chr8	115792816	115793016	481	54.36	0.11	1181.49
chr13	69496689	69496889	498	54.28	0.17	1439.26
chr11	31738592	31738792	538	54.28	0.57	2192.88
chr9	63409048	63409248	451	54.14	0.09	1049.08
chr8	75815365	75815565	394	54.14	0.09	1043.31
chr7	71974248	71974448	428	54.14	0.13	1289.43
chr7	67904441	67904641	433	54.14	0.07	886.47
chr3	90669914	90670114	260	54.14	0.06	819.67
chr3	49865616	49865816	446	54.14	0.09	1028.91
chr2	110287682	110287882	356	54.14	0.07	885.53
chr2	104168836	104169036	1065	54.14	0.27	1745.27
chr18	65058710	65058910	318	54.14	0.24	1659.46
chr16	43205815	43206015	684	54.14	0.13	1263.1
chr15	90161155	90161355	384	54.14	0.2	1535.32
chr15	60798044	60798244	632	54.14	0.06	875.66
chr14	85580719	85580919	477	54.14	0.11	1171.03
chr10	46791055	46791255	180	54.14	0.12	1206.92
chr18	20294593	20294793	660	54.1	0.08	971.98
chr2	24948290	24948490	742	54.09	0.55	2174.01
chr10	52431166	52431366	316	54.03	0.32	1832.38
chr16	22424380	22424580	500	53.92	0.3	1810.38
chr17	25247069	25247269	1715	53.89	0.51	2121.83
chr2	136667412	136667612	438	53.81	0.07	876.23
chr9	64403853	64404053	576	53.68	1.3	2795.54
chr19	47344615	47344815	472	53.68	0.12	1230.24
chr19	21809240	21809440	451	53.68	0.52	2131.31
chr13	99011269	99011469	371	53.68	0.11	1184.45
chr12	86700163	86700363	447	53.68	0.12	1212.95
chr19	55609687	55609887	380	53.58	0.14	1321.63
chr6	72660022	72660222	355	53.56	0.11	1188.49
chr9	103005045	103005245	950	53.49	0.15	1372.94
chr9	116062055	116062255	677	53.47	0.08	988.14
chr9	10231274	10231474	358	53.47	0.19	1506.97
chr3	142255653	142255853	400	53.47	0.06	805.69
chr12	40466957	40467157	297	53.47	0.11	1162.88
chr10	77066975	77067175	382	53.39	0.09	1030.27
chr1	195720107	195720307	427	53.3	0.07	883.02
chr2	31996596	31996796	699	53.22	0.15	1374.4
chr5	22898859	22899059	499	53.21	0.09	1059.26
chr3	103845428	103845628	470	53.16	0.07	904.91
chr13	46630711	46630911	494	53.14	0.09	1038.62
chr10	124524945	124525145	255	53.02	0.07	921.87
chr11	76665962	76666162	588	52.81	0.1	1121.06
chr5	151662688	151662888	860	52.79	0.2	1542.91
chr5	132514495	132514695	963	52.79	0.28	1768.58
chr18	89698614	89698814	319	52.79	0.06	828.49
chr17	89206024	89206224	290	52.79	0.06	828.44
chr15	90884013	90884213	204	52.79	0.07	933.31
chr15	69172513	69172713	392	52.79	0.06	812.34
chr15	59004483	59004683	974	52.79	0.37	1923.74
chr10	23364262	23364462	492	52.79	0.24	1673.27
chr11	72770040	72770240	488	52.76	0.13	1274.72
chr18	57763912	57764112	449	52.69	0.19	1493.16
chr12	25483274	25483474	652	52.69	0.39	1960.94
chr15	96376037	96376237	402	52.67	0.08	990.2
chr7	18547386	18547586	793	52.6	0.38	1946.29
chr13	108820908	108821108	526	52.6	0.2	1537.86
chr2	24230273	24230473	926	52.59	0.13	1287.2
chr3	80090998	80091198	513	52.49	0.12	1196.61
chr10	93166150	93166350	329	52.49	0.09	1048.94
chr1	161507619	161507819	1075	52.49	0.34	1867.43
chr3	88318235	88318435	3417	52.43	0.81	2424.66
chr3	37915351	37915551	477	52.31	0.27	1734.18
chr2	32259078	32259278	423	52.29	0.27	1730.04
chr1	155268533	155268733	372	52.29	1.56	2915.78
chr12	73192977	73193177	815	52.19	0.28	1758.33
chr3	81747572	81747772	258	52.11	0.1	1096.85
chr2	77021812	77022012	387	52.11	0.06	867.44
chr2	3337585	3337785	256	52.11	0.08	961.95
chr2	20946497	20946697	428	52.11	0.06	845.08
chr19	4572188	4572388	140	52.11	0.05	700.53
chr10	39362046	39362246	561	52.11	0.25	1693.91
chr11	117755818	117756018	398	51.99	0.24	1675.78
chr17	25396170	25396370	314	51.98	0.5	2106.63
chr1	144896836	144897036	894	51.77	0.18	1467.94
chr8	48831951	48832151	570	51.69	0.15	1350.57
chr6	100675650	100675850	397	51.69	0.1	1139.81
chr17	65601826	65602026	917	51.69	0.31	1824.7
chr5	105668719	105668919	533	51.65	0.16	1402.75
chr2	31271528	31271728	1003	51.59	0.52	2135.81
chr7	97266876	97267076	394	51.51	0.43	2014.68
chr7	34745240	34745440	1799	51.45	1.92	3100
chr7	126008136	126008336	443	51.44	0.1	1130.28
chr3	9868231	9868431	414	51.44	0.06	851.58
chr3	154627560	154627760	594	51.44	0.32	1840.33
chr3	122463233	122463433	455	51.44	0.17	1426.9
chr14	54177416	54177616	470	51.44	0.06	848.59
chr13	26664588	26664788	665	51.44	0.17	1445.64
chr12	44714319	44714519	355	51.44	0.08	1027.06
chr11	102627312	102627512	393	51.44	0.04	657.13
chr10	14172754	14172954	379	51.44	0.08	1026.98
chr8	27010530	27010730	1866	51.41	0.16	1413.13
chr1	66161532	66161732	415	51.39	0.13	1275.42
chr3	34851409	34851609	176	51.3	0.11	1152.39
chr12	26457472	26457672	487	51.3	0.14	1310.86
chr11	88288308	88288508	650	51.3	0.34	1882.19
chr11	107692145	107692345	519	51.3	1.08	2640.63
chr3	98192101	98192301	347	51.27	0.16	1394.46
chr6	113065528	113065728	274	51.18	0.08	1005.52
chr7	117253748	117253948	710	51.13	0.26	1715.5
chr6	72641127	72641327	638	51.13	0.28	1763.4
chr4	71871419	71871619	723	51.12	0.21	1570.16
chr10	86249683	86249883	604	51.04	0.2	1524.43
chr3	27042310	27042510	654	51.03	0.22	1615.19
chr1	106574419	106574619	367	50.99	0.61	2233.72
chr8	121048154	121048354	593	50.96	0.09	1071.49
chr18	35802288	35802488	1247	50.93	1.02	2582.15
chr9	90966041	90966241	488	50.76	0.07	908.04
chr3	49964162	49964362	220	50.76	0.05	767.77
chr3	38074126	38074326	511	50.76	0.11	1180.3
chr2	117895153	117895353	401	50.76	0.08	969.85
chr14	6616813	6617013	543	50.76	0.11	1187.44
chr13	98847774	98847974	656	50.76	0.17	1423.7
chr13	95665084	95665284	246	50.76	0.07	908.3
chr11	35953039	35953239	406	50.76	0.06	819.89
chr9	36608446	36608646	349	50.7	0.08	955.35
chr15	12310898	12311098	754	50.7	0.93	2507.33
chr10	86877636	86877836	445	50.7	0.1	1098.78
chr1	57332532	57332732	372	50.7	0.11	1186.96
chr16	94337580	94337780	392	50.65	0.1	1136.77
chr15	79260270	79260470	406	50.59	0.13	1256.17
chr7	76263788	76263988	478	50.57	0.09	1050.58
chr8	13430499	13430699	318	50.52	0.1	1140.56
chr3	105658982	105659182	1425	50.5	0.25	1685.01
chr6	53784962	53785162	691	50.47	1.82	3027.94
chr2	112011028	112011228	445	50.43	0.34	1872.81
chr5	125504918	125505118	893	50.38	0.33	1856.89
chr2	50904777	50904977	370	50.37	0.05	731.79
chr11	4074723	4074923	552	50.37	0.07	911.17
chr6	97067888	97068088	382	50.2	0.1	1104.49
chr13	34103620	34103820	392	50.16	0.06	812.93
chr5	140863694	140863894	966	50.11	0.22	1586.02
chr7	73243599	73243799	434	50.1	0.05	788.05
chr5	4857625	4857825	423	50.08	0.05	753.08
chr4	85661180	85661380	250	50.08	0.1	1125.95
chr3	20149079	20149279	408	50.08	0.07	566.35
chr2	79015936	79016136	420	50.08	0.09	1063.79
chr2	130518947	130519147	449	50.08	0.05	783.18
chr2	117377377	117377577	351	50.08	0.08	978.17
chr18	68266199	68266399	522	50.08	0.12	1204.68
chr12	47247760	47247960	398	50.08	0.07	614.05
chr11	54597771	54597971	443	50.08	0.31	1828.99
chr1	66622649	66622849	141	50.08	0.05	707.89
chr17	35445147	35445347	517	50.06	0.08	1025.72
chr3	68671979	68672179	376	50.01	0.1	1140.03
chr15	73274242	73274442	670	49.79	0.09	1076.24
chr6	115089012	115089212	512	49.71	0.08	986.86
chr17	70777456	70777656	262	49.71	0.07	950.69
chr2	25216910	25217110	593	49.6	0.08	990.96
chr4	81215304	81215504	523	49.55	0.32	1829.43
chr1	128511686	128511886	744	49.43	0.23	1616.74
chr12	17583517	17583717	968	49.42	1.22	2753.41
chr6	63807160	63807360	660	49.41	0.06	852.84
chr5	29581981	29582181	511	49.41	0.05	754.69
chr2	58269585	58269785	398	49.41	0.05	720.93
chr2	37677336	37677536	487	49.41	0.06	841.73
chr19	14574001	14574201	359	49.41	0.14	1298.35
chr17	14064733	14064933	415	49.41	0.05	752.22
chr16	25380930	25381130	354	49.41	0.14	1307.21
chr15	102374788	102374988	392	49.41	0.06	847.98
chr6	90500657	90500857	922	49.4	0.54	2151
chr18	5979286	5979486	1180	49.36	1.92	3100
chr3	104448140	104448340	360	49.34	0.09	1060.41
chr1	92059601	92059801	979	49.25	0.08	1001.59
chr15	75461285	75461485	707	49.09	0.21	1578.04
chr13	59666782	59666982	600	49	0.6	2230.05
chr10	40189305	40189505	354	48.93	0.18	1480.37
chr16	39907968	39908168	355	48.92	0.13	1267.76
chr11	22484495	22484695	571	48.91	0.32	1830.28
chr11	108848943	108849143	666	48.91	0.63	2257.83
chr2	154275666	154275866	627	48.89	0.35	1889.39
chr3	65562639	65562839	267	48.88	0.08	1008.98
chr6	115857436	115857636	793	48.85	0.09	1062.36
chr1	133259487	133259687	705	48.85	0.09	1063.53
chr5	36225058	36225258	763	48.84	0.13	1280.13
chr9	61328395	61328595	448	48.83	0.34	1867.14
chr14	9320454	9320654	429	48.77	0.09	1051.67
chr7	64687892	64688092	239	48.75	0.07	948.44
chr6	81737622	81737822	474	48.73	0.06	813.83
chr6	35227204	35227404	478	48.73	0.06	825.49
chr3	84066483	84066683	836	48.73	0.17	1426.98
chr2	137630506	137630706	672	48.73	0.08	1021.28
chr2	124060875	124061075	355	48.73	0.19	1521.28
chr18	84892852	84893052	345	48.73	0.06	809.85
chr18	60088558	60088758	225	48.73	0.05	788.51
chr18	12027324	12027524	591	48.73	0.11	1190.35
chr13	10636252	10636452	237	48.73	0.12	1215.46
chr11	20503152	20503352	381	48.73	0.05	775.18
chr1	50842335	50842535	362	48.73	0.07	574.5
chr1	141153515	141153715	433	48.73	0.15	1369.79
chr2	164979593	164979793	1149	48.69	0.46	2048.06
chr4	144216157	144216357	393	48.62	0.07	881.93
chr16	93135348	93135548	414	48.62	0.15	1357.43
chr10	36767937	36768137	304	48.62	0.05	745.53
chr4	153343663	153343863	333	48.6	0.07	924.8
chr2	71437523	71437723	370	48.54	0.07	950.55
chr9	49545589	49545789	406	48.5	0.08	963.86
chr11	61349872	61350072	699	48.46	0.08	981.17
chr9	35090548	35090748	507	48.43	0.12	1224.38
chr6	114059973	114060173	526	48.42	0.24	1667.95
chr14	75617180	75617380	528	48.38	0.08	995.02
chr10	93201737	93201937	256	48.38	0.1	1129.33
chr11	66816996	66817196	485	48.33	0.09	1068.75
chr8	42503492	42503692	666	48.31	0.15	1367.66
chr14	100379421	100379621	420	48.31	0.07	942.09
chr12	85801967	85802167	429	48.26	0.08	1024.53
chr12	26731597	26731797	966	48.26	0.11	1176.99
chr1	140142723	140142923	704	48.26	0.2	1531.74
chr3	52751223	52751423	442	48.22	0.06	801.08
chr7	92968964	92969164	559	48.21	0.32	1842.52
chr16	22344208	22344408	443	48.21	0.18	1475.5
chr2	91268689	91268889	587	48.15	0.11	1180.14
chrX	57086311	57086511	589	48.05	0.09	1053.56
chr9	78666077	78666277	432	48.05	0.07	883.67
chr8	114442081	114442281	237	48.05	0.05	760.91
chr6	141488312	141488512	210	48.05	0.05	699.61
chr4	99853606	99853806	433	48.05	0.06	852.41
chr3	36673504	36673704	523	48.05	0.06	826.02
chr3	21715579	21715779	501	48.05	0.18	1475.87
chr3	148281321	148281521	645	48.05	0.11	1175.19
chr2	160301518	160301718	477	48.05	0.11	1184.68
chr13	113843393	113843593	462	48.05	0.06	846.24
chr12	48152005	48152205	374	48.05	0.15	1371.83
chr10	89800603	89800803	486	48.05	0.05	766.85
chr1	115867000	115867200	581	48.05	0.11	1182.06
chr8	14992176	14992376	438	47.96	0.21	1570.16
chr4	123953590	123953790	894	47.9	0.24	1678.14
chr18	49605481	49605681	358	47.86	0.17	1426.04
chr18	38880595	38880795	917	47.84	0.14	1305.9
chr1	171321365	171321565	265	47.84	0.06	831.14
chr1	43639472	43639672	526	47.81	0.29	1783.03
chr12	80830239	80830439	721	47.8	0.18	1457.07
chr11	79608922	79609122	493	47.8	0.19	1501.05
chr11	19817468	19817668	319	47.78	0.05	717.64
chr7	97679822	97680022	419	47.72	0.06	798.39
chr6	94249263	94249463	477	47.72	0.08	1012.73
chr17	47978216	47978416	204	47.72	0.09	1043.87
chr15	84449878	84450078	501	47.72	0.16	1398.85
chr14	66298857	66299057	461	47.72	0.12	1234.09
chr13	26706679	26706879	755	47.72	0.08	1009.75
chr1	173863982	173864182	1784	47.66	0.08	958.86
chr5	34022323	34022523	591	47.62	0.2	1541.96
chr7	131992161	131992361	473	47.6	0.23	1636.15
chr7	73065488	73065688	362	47.53	0.06	814.71
chr10	110758869	110759069	363	47.44	0.09	1065.36
chr9	86418901	86419101	243	47.38	0.06	819.05
chr9	75696075	75696275	268	47.38	0.14	1297.69
chr9	32812244	32812444	301	47.38	0.06	846.77
chr9	13174669	13174869	614	47.38	0.08	969.86
chr8	37402205	37402405	699	47.38	0.13	1265.35
chr5	42453113	42453313	387	47.38	0.12	1194.6
chr3	143887268	143887468	601	47.38	0.1	1118.94
chr2	38645968	38646168	1117	47.38	0.07	901.02
chr16	55496172	55496372	380	47.38	0.04	683.6
chr14	117306176	117306376	517	47.38	0.19	1490.27
chr13	9795598	9795798	827	47.38	0.06	810.63
chr11	18974315	18974515	408	47.38	0.06	841.08
chr10	39364380	39364580	475	47.38	0.05	707.81
chr1	78640364	78640564	627	47.38	0.1	1115.25
chr18	83658450	83658650	367	47.37	0.1	1140.81
chr1	132906504	132906704	410	47.37	0.48	2075.7
chr18	5932408	5932608	877	47.34	1.92	3100
chr9	119420122	119420322	332	47.33	0.04	640.1
chr5	63102041	63102241	417	47.29	0.12	1238.25
chr2	166421572	166421772	410	47.29	0.09	1069.35
chr13	44918857	44919057	667	47.29	0.26	1720.18
chr13	25758510	25758710	794	47.29	0	3188.22
chr11	120040208	120040408	710	47.29	0.34	1869
chr3	97048851	97049051	459	47.27	0.07	940.3
chr10	58865917	58866117	431	47.24	0.05	725.5
chr11	107997249	107997449	451	47.23	0.07	929.1
chr1	164668955	164669155	752	47.22	0.1	1128.94
chr15	99635901	99636101	328	47.12	0.04	680.47
chr14	100187812	100188012	346	47.12	0.07	882.69
chr12	85070920	85071120	436	47.12	0.07	914.31
chr8	81452980	81453180	379	47.05	0.17	1428.65
chr12	73352441	73352641	791	47.05	0.17	1427.73
chr6	115217811	115218011	212	46.92	0.14	1307.25
chr14	24573498	24573698	624	46.87	0.4	1976.71
chr2	29766823	29767023	392	46.81	0.11	1159.66
chr5	73409070	73409270	244	46.79	0.07	946.52
chr2	145993829	145994029	450	46.72	0.12	1237.96
chr1	196440625	196440825	455	46.72	0.37	1918.9
chr9	45907844	45908044	481	46.7	0.05	779.16
chr8	114072437	114072637	463	46.7	0.05	758.97
chr8	113272042	113272242	528	46.7	0.1	1093.24
chr6	120738902	120739102	419	46.7	0.16	1375.46
chr6	10919893	10920093	866	46.7	0.11	1163.91
chr3	109617016	109617216	588	46.7	0.09	1028.62
chr2	76473862	76474062	371	46.7	0.04	659.95
chr2	156668275	156668475	466	46.7	0.05	787.23
chr19	22621517	22621717	354	46.7	0.1	1100.47
chr18	69141229	69141429	382	46.7	0.16	1416.3
chr18	4785482	4785682	528	46.7	0.12	1240.63
chr17	83490998	83491198	392	46.7	0.05	777.17
chr14	26884675	26884875	404	46.7	0.2	1533.53
chr12	49805324	49805524	349	46.7	0.07	601.51
chr11	85394297	85394497	493	46.7	0.05	764.56
chr1	56777953	56778153	255	46.7	0.07	928.65
chr4	42964551	42964751	585	46.63	0.12	1225.55
chr1	63762860	63763060	443	46.63	0.06	799.27
chr13	63561875	63562075	231	46.54	0.09	1040.05
chr6	97494912	97495112	427	46.52	0.05	761.83
chr2	134602404	134602604	443	46.52	0.06	817.05
chr12	30454474	30454674	337	46.52	0.06	836.63
chr2	112392408	112392608	460	46.5	0.13	1265.97
chr6	128216350	128216550	309	46.46	0.05	724.1
chr5	65085276	65085476	568	46.45	0.25	1694.93
chr5	135745253	135745453	723	46.44	0.53	2140.52
chr1	41549687	41549887	405	46.39	0.15	1344.75
chr10	39349228	39349428	821	46.34	1.92	3100
chr8	128959370	128959570	499	46.26	0.06	827.96
chr1	14204153	14204353	534	46.24	0.06	806.48
chr15	91531072	91531272	337	46.23	0.28	1765.79
chr13	103819091	103819291	342	46.23	0.09	1059.29
chr14	29524593	29524793	541	46.14	0.08	1027.46
chr9	94898493	94898693	756	46.13	0.16	1376.75
chr1	40972163	40972363	809	46.13	0.36	1907.75
chr12	86240061	86240261	643	46.09	0.09	1039.99
chr12	33463317	33463517	523	46.09	0.1	1115.94
chr4	130081976	130082176	487	46.05	0.09	1040
chr15	63598731	63598931	404	46.03	0.04	658.07
chr7	110460132	110460332	1074	46.02	0.09	1050.61
chr7	100452991	100453191	527	46.02	0.07	925.95
chr4	148099119	148099319	485	46.02	0.07	912.82
chr3	107809394	107809594	788	46.02	0.05	753.6
chr2	130183126	130183326	477	46.02	0.05	755.11
chr16	64271997	64272197	684	46.02	0.06	870.82
chr12	72213206	72213406	797	46.02	0.06	809.96
chr2	169910004	169910204	553	46.01	0.12	1195.96
chr17	79733711	79733911	1011	46.01	0.57	2190.44
chr6	114182790	114182990	656	46	0.28	1755.96
chr13	55381015	55381215	576	45.96	0.31	1828.55
chr1	182685437	182685637	977	45.96	0.4	1979
chr2	31784582	31784782	656	45.95	0.46	2049.38
chr3	37949733	37949933	423	45.93	0.06	861.11
chr11	16491564	16491764	368	45.92	0.12	1209.37
chr8	48269802	48270002	405	45.88	0.05	770.87
chr4	65817025	65817225	221	45.81	0.11	1187.48
chr2	166370311	166370511	592	45.73	0.14	1311.66
chr19	48514990	48515190	379	45.73	0.07	581.32
chr13	105638842	105639042	462	45.73	0.1	1098.83
chr1	154202218	154202418	474	45.73	0.1	1090.26
chr5	20775644	20775844	451	45.71	0.09	1040.05
chr6	81626681	81626881	917	45.61	0.29	1785.94
chr12	106374890	106375090	649	45.59	0.23	1618.5
chr11	115595358	115595558	527	45.59	0.15	1365.16
chr7	78143139	78143339	814	45.55	0.13	1291.11
chr3	34603174	34603374	414	45.55	0.06	799.27
chr2	13490211	13490411	417	45.54	0.08	985.42
chr10	61589926	61590126	561	45.54	0.13	1279.08
chr1	9644228	9644428	343	45.47	0.05	773.24
chr7	122875296	122875496	431	45.42	0.12	1196.84
chr1	173936309	173936509	315	45.42	0.1	1143.81
chr7	131851705	131851905	558	45.4	0.41	1982.76
chr9	90776766	90776966	241	45.35	0.04	655.04
chr7	39407185	39407385	425	45.35	0.04	674.55
chr6	95559787	95559987	585	45.35	0.05	713.02
chr4	66072635	66072835	410	45.35	0.05	733.6
chr3	157144369	157144569	314	45.35	0.06	846.77
chr2	96381041	96381241	408	45.35	0.04	636.89
chr14	35924996	35925196	312	45.35	0.11	1150.73
chr14	21841491	21841691	367	45.35	0.08	979.43
chr14	15072600	15072800	297	45.35	0.07	606.32
chr14	103423524	103423724	402	45.35	0.06	828.36
chr13	91117489	91117689	467	45.35	0.05	776.09
chr13	63270050	63270250	590	45.35	0.09	1039.69
chr13	4742239	4742439	254	45.35	0.06	855.53
chr13	43022574	43022774	415	45.35	0.06	808
chr13	15415682	15415882	472	45.35	0.06	828.09
chr11	83859704	83859904	460	45.35	0.06	809.84
chr11	112323087	112323287	510	45.35	0.1	1133.05
chr10	6240465	6240665	1065	45.35	0.1	1111.35
chr1	130232562	130232762	474	45.35	0.15	1360.7
chr9	116457723	116457923	611	45.33	0.13	1259.76
chr2	146022374	146022574	525	45.33	0.26	1724.08
chr2	121929630	121929830	317	45.33	0.08	630.54
chr12	104994588	104994788	242	45.33	0.06	844.89
chr1	158834655	158834855	822	45.33	0.45	2035.52
chr5	140802230	140802430	817	45.27	0.1	1101.03
chr4	106278031	106278231	412	45.26	0.18	1465.9
chr2	5495099	5495299	397	45.23	0.07	948.76
chr19	16117779	16117979	795	45.23	0.05	785.76
chr3	50790870	50791070	352	45.07	0.07	929.5
chr18	5133270	5133470	445	45.03	0.19	1502.3
chr7	113711238	113711438	759	45.01	0.12	1219.6
chr15	25702753	25702953	372	44.99	0.07	923.17
chr5	75280814	75281014	412	44.96	0.11	1184.67
chr4	56600974	56601174	702	44.94	0.05	782.97
chr9	103432625	103432825	393	44.85	0.04	698
chr6	136131195	136131395	304	44.73	0.07	913.21
chr17	26091807	26092007	397	44.73	0.09	1055.45
chr11	118014467	118014667	878	44.73	0.25	1695.47
chr16	5827369	5827569	551	44.68	0.09	1076.64
chrX	22237178	22237378	411	44.67	0.07	914.25
chrX	135911679	135911879	604	44.67	0.05	756.58
chr9	87642033	87642233	378	44.67	0.05	787.76
chr6	4932704	4932904	165	44.67	0.11	1172.43
chr5	15058277	15058477	321	44.67	0.05	769.62
chr4	22585889	22586089	481	44.67	0.06	847.35
chr4	144371798	144371998	514	44.67	0.07	927.33
chr2	6512063	6512263	412	44.67	0.08	622.59
chr2	50477053	50477253	448	44.67	0.05	707.27
chr2	110011487	110011687	506	44.67	0.11	1151.66
chr18	85767881	85768081	606	44.67	0.11	1149.32
chr18	56939545	56939745	455	44.67	0.06	808.7
chr16	73938179	73938379	744	44.67	0.08	980.34
chr11	108774469	108774669	466	44.59	0.23	1624.43
chr4	62070158	62070358	1214	44.58	0.2	1535.66
chr1	108029615	108029815	310	44.54	0.09	1073.73
chr12	29640595	29640795	505	44.51	0.11	1165
chr4	10900175	10900375	433	44.5	0.22	1612.95
chr1	51824018	51824218	503	44.48	0.09	1059.26
chr4	138001333	138001533	528	44.47	0.41	1988.89
chr9	41669986	41670186	591	44.46	0.17	1445.51
chr1	133301154	133301354	421	44.46	0.25	1696.44
chr15	3188132	3188332	481	44.4	0.05	730.98
chr13	59153023	59153223	403	44.4	0.26	1709.86
chr17	35474013	35474213	648	44.31	0.07	939.89
chr2	30910498	30910698	828	44.3	0.12	1213.27
chr17	10178483	10178683	428	44.24	0.29	1783.92
chr12	33620722	33620922	973	44.24	0.74	2357.53
chr7	134066136	134066336	249	44.16	0.43	2013.05
chr5	64981058	64981258	969	44.14	0.24	1656.22
chr18	12169739	12169939	477	44.14	0.13	1267.94
chr8	97252428	97252628	396	44.11	0.04	660.6
chr15	63912033	63912233	388	44.04	0.07	950.23
chr9	9437243	9437443	438	43.99	0.11	1184.83
chr6	17027904	17028104	633	43.99	0.09	1067.98
chr4	63815828	63816028	359	43.99	0.05	753.08
chr3	39110622	39110822	400	43.99	0.09	1033.11
chr3	137674905	137675105	389	43.99	0.07	905.69
chr15	8728474	8728674	426	43.99	0.05	786.32
chr14	100320876	100321076	301	43.99	0.04	688.67
chr12	54956437	54956637	299	43.99	0.08	1006.78
chr11	8154202	8154402	391	43.99	0.07	559.68
chr10	67349918	67350118	547	43.99	0.07	929.76
chr1	142920479	142920679	374	43.99	0.07	929.07
chr13	59935832	59936032	1340	43.97	1.92	3100
chr2	31085116	31085316	569	43.92	0.65	2279.98
chr5	114134087	114134287	429	43.91	0.69	2322.01
chr14	122093279	122093479	517	43.91	0.1	1098.45
chr19	12556471	12556671	456	43.89	0.07	920.93
chr10	98179076	98179276	500	43.78	0.05	719.78
chr2	131154599	131154799	504	43.77	0.1	1082.12
chr6	146300236	146300436	452	43.74	0.09	1044.53
chr3	126687663	126687863	417	43.74	0.25	1700.62
chr1	62150247	62150447	386	43.74	0.05	741.37
chr7	126895725	126895925	695	43.71	0.06	839.79
chr11	113355691	113355891	252	43.63	0.05	776.43
chr9	31065677	31065877	549	43.61	0.09	1078.38
chr8	82041439	82041639	554	43.59	0.12	1252.89
chr3	35280355	35280555	897	43.59	0.08	1016.9
chr2	151295179	151295379	686	43.59	0.14	1325.82
chr14	6735484	6735684	471	43.59	0.07	891.95
chr8	118334534	118334734	594	43.54	0.15	1351.96
chr3	22127096	22127296	726	43.54	0.06	813.57
chr13	29378478	29378678	351	43.54	0.15	1353.37
chr13	111266031	111266231	439	43.54	0.04	637.08
chr9	20544727	20544927	612	43.47	0.24	1653.86
chr8	56485598	56485798	422	43.38	0.08	1006.86
chr3	101706490	101706690	421	43.38	0.05	778.03
chr10	18999552	18999752	437	43.38	0.07	947.05
chr4	108604050	108604250	227	43.37	0.16	1413.93
chr15	58818054	58818254	401	43.34	0.2	1525.12
chr1	80733509	80733709	501	43.34	0.08	983.55
chrX	157865453	157865653	470	43.31	0.07	598.23
chr7	76662213	76662413	376	43.31	0.06	510.67
chr7	115513241	115513441	455	43.31	0.06	800.16
chr6	123662975	123663175	480	43.31	0.06	820.28
chr5	93158874	93159074	834	43.31	0.05	750.38
chr5	64151427	64151627	349	43.31	0.04	678.31
chr5	132653547	132653747	437	43.31	0.07	947.3
chr2	58441929	58442129	549	43.31	0.11	1166.92
chr18	49524029	49524229	254	43.31	0.05	777.79
chr17	31270348	31270548	882	43.31	0.09	1066.24
chr16	43092370	43092570	169	43.31	0.07	585.14
chr12	39299140	39299340	532	43.31	0.06	803.5
chr10	99371530	99371730	365	43.31	0.06	829.5
chr10	19916242	19916442	350	43.31	0.04	644.14
chr1	82355872	82356072	680	43.31	0.1	1125.7
chr13	116044307	116044507	283	43.29	0.05	773.27
chr2	158490770	158490970	254	43.27	0.09	1035.81
chr9	123322234	123322434	808	43.24	0.18	1465.92
chr6	39458261	39458461	1045	43.24	0.24	1674.3
chr1	57975180	57975380	437	43.13	0.06	867.18
chr5	125557524	125557724	628	43.08	0.16	1382.28
chr19	22724096	22724296	405	43.08	0.11	1155.27
chr13	114584353	114584553	212	43.08	0.05	730.73
chr1	122914782	122914982	498	43.08	0.11	1178.01
chr18	46238173	46238373	262	43.07	0.05	739.24
chr8	10960323	10960523	399	43.03	0.09	1045.13
chr7	112839672	112839872	585	43.03	0.08	964.61
chr6	127371375	127371575	332	43.02	0.07	896.91
chr19	44365472	44365672	850	43.01	0.09	1073.49
chr4	97402902	97403102	427	42.99	0.13	1287.92
chr1	196447702	196447902	802	42.98	0.08	987.41
chr2	181717209	181717409	749	42.95	0.09	1054.76
chr10	92267501	92267701	244	42.95	0.04	675.35
chr1	35756093	35756293	457	42.95	0.08	1018.52
chr6	50706456	50706656	841	42.87	0.16	1401.11
chr1	137557562	137557762	461	42.87	0.13	1287.05
chr4	44000911	44001111	390	42.75	0.05	746.07
chr11	67405204	67405404	770	42.75	0.28	1755.07
chr4	130074107	130074307	434	42.65	0.11	1170.94
chrX	82081824	82082024	305	42.64	0.07	581.88
chrX	161517981	161518181	290	42.64	0.07	559.27
chr9	50738430	50738630	230	42.64	0.08	980.19
chr9	111105414	111105614	425	42.64	0.07	893.89
chr7	111278155	111278355	420	42.64	0.08	987.8
chr6	103309434	103309634	354	42.64	0.08	972.69
chr5	151696706	151696906	428	42.64	0.07	907.39
chr5	107492120	107492320	454	42.64	0.08	954.68
chr3	38889442	38889642	212	42.64	0.04	668.71
chr3	28376675	28376875	305	42.64	0.05	714.1
chr2	65829772	65829972	431	42.64	0.06	859.56
chr2	41086325	41086525	723	42.64	0.06	835.86
chr17	7359516	7359716	251	42.64	0.04	689.08
chr16	71954832	71955032	367	42.64	0.07	570.57
chr16	65297666	65297866	312	42.64	0.05	785.77
chr15	80649645	80649845	490	42.64	0.06	553.47
chr12	36717792	36717992	392	42.64	0.08	625.88
chr1	68958205	68958405	236	42.64	0.05	767.65
chr5	124304249	124304449	411	42.6	0.17	1447.65
chr15	95656730	95656930	1344	42.6	0.23	1644.34
chr9	35152448	35152648	542	42.42	0.08	1005.22
chr4	65912348	65912548	545	42.42	0.06	797.5
chr2	141646671	141646871	362	42.42	0.05	772.3
chr12	27464038	27464238	237	42.42	0.04	681.29
chr11	112627290	112627490	368	42.42	0.11	1156.92
chr6	91311621	91311821	519	42.38	0.16	1406.31
chr14	98827618	98827818	608	42.37	0.11	1150.82
chr14	46858988	46859188	459	42.36	0.47	2058.34
chr2	145953716	145953916	448	42.35	0.05	792.48
chr19	60518613	60518813	507	42.35	0.09	1053.36
chr18	61739582	61739782	372	42.35	0.05	787.4
chr8	87701174	87701374	387	42.31	0.04	674.19
chr3	96224325	96224525	416	42.3	0.05	752.79
chr17	31264607	31264807	650	42.29	0.11	1190.64
chr17	15698457	15698657	473	42.29	0.27	1740.84
chr15	62395718	62395918	348	42.29	0.08	1002.51
chr14	69782274	69782474	587	42.29	0.33	1850.82
chr1	155865110	155865310	415	42.27	1.32	2814.86
chr13	55480023	55480223	584	42.25	0.06	864.24
chr1	34609845	34610045	1828	42.23	1.09	2643.19
chr1	162368159	162368359	254	42.23	0.1	1110.63
chr17	25771012	25771212	659	42.21	0.1	1107.39
chr7	96671689	96671889	549	42.19	0.88	2488.91
chr4	111095474	111095674	559	42.18	0.1	1130.91
chr6	142824844	142825044	578	42.15	0.11	1163.23
chr9	24925555	24925755	607	42.14	0.1	1101.91
chr16	30893359	30893559	503	42.1	0.05	733.61
chr7	65909599	65909799	310	42.07	0.04	642.47
chr9	103515879	103516079	766	42.05	0.11	1156.37
chr16	91154934	91155134	515	42.04	0.98	2554.03
chr1	183321433	183321633	417	42.02	0.06	839.15
chr5	118535642	118535842	415	42	0.05	777.27
chrX	132101888	132102088	239	41.96	0.04	668.65
chr8	115024965	115025165	489	41.96	0.06	861.73
chr7	49077629	49077829	299	41.96	0.05	466.18
chr5	86646057	86646257	442	41.96	0.06	843.3
chr3	127249650	127249850	327	41.96	0.06	525.86
chr19	22768425	22768625	483	41.96	0.04	668.2
chr16	41759485	41759685	167	41.96	0.07	562.27
chr15	34769198	34769398	290	41.96	0.07	587.43
chr12	74259541	74259741	339	41.96	0.06	533.12
chr11	75964372	75964572	458	41.96	0.05	769.22
chr11	104595026	104595226	332	41.96	0.07	556.39
chr10	37067468	37067668	419	41.96	0.05	710.52
chr1	80588363	80588563	489	41.96	0.04	693.4
chr1	14166872	14167072	534	41.96	0.07	886.41
chr12	55307131	55307331	409	41.95	0.04	658.34
chr14	24059962	24060162	871	41.8	0.12	1203.85
chr9	71377777	71377977	387	41.75	0.08	966.25
chr9	43767398	43767598	398	41.75	0.06	539.12
chr9	32396551	32396751	372	41.75	0.04	694.03
chr6	135330661	135330861	425	41.75	0.05	706.64
chr5	92370279	92370479	284	41.75	0.08	616.26
chr3	68664542	68664742	1279	41.75	0.07	903.51
chr2	168642860	168643060	477	41.75	0.17	1422.03
chr2	160497690	160497890	489	41.75	0.07	917.38
chr18	55315711	55315911	688	41.75	0.07	895.96
chr13	70451665	70451865	362	41.75	0.07	590.68
chr1	37277448	37277648	377	41.75	0.07	607.2
chr1	121943374	121943574	992	41.75	0.39	1967.53
chr6	36788402	36788602	809	41.71	0.43	2010.85
chr18	4505516	4505716	308	41.63	0.04	648.38
chr19	36629603	36629803	203	41.6	0.04	691.53
chr4	3702035	3702235	280	41.57	0.05	749.85
chr16	93696685	93696885	496	41.56	0.24	1662
chr15	88806715	88806915	707	41.52	0.08	1016.7
chr14	55526031	55526231	531	41.51	0.04	634.1
chr14	30498758	30498958	780	41.44	0.14	1340.57
chr12	33696243	33696443	437	41.42	0.1	1124.97
chr1	74044646	74044846	511	41.42	0.17	1448.08
chr1	156745597	156745797	832	41.42	0.21	1576.81
chr1	196443689	196443889	631	41.41	0.06	846.04
chr1	153927751	153927951	1339	41.39	0.08	1027.09
chr17	31180025	31180225	466	41.38	0.14	1303.39
chr12	54357479	54357679	790	41.35	0.04	678.44
chr1	186150407	186150607	572	41.29	0.21	1574.85
chrX	151243959	151244159	379	41.28	0.04	667.78
chr9	101036641	101036841	335	41.28	0.07	612.27
chr6	33427582	33427782	587	41.28	0.07	883.72
chr6	147102536	147102736	398	41.28	0.04	669.28
chr5	103401642	103401842	1227	41.28	0.08	996.09
chr2	156505901	156506101	312	41.28	0.07	606.17
chr19	29910441	29910641	955	41.28	0.05	733.15
chr18	45627387	45627587	423	41.28	0.09	1056.56
chr14	104737054	104737254	484	41.28	0.06	825.53
chr13	63606895	63607095	442	41.28	0.07	580.12
chr11	78095888	78096088	416	41.28	0.05	762.68
chr10	32559054	32559254	221	41.28	0.08	618.73
chr8	106853817	106854017	479	41.26	0.09	1055.46
chr2	154268877	154269077	593	41.26	0.14	1323.95
chr13	43695794	43695994	729	41.26	0.56	2175.38
chr12	99737561	99737761	475	41.26	0.07	946
chr1	42483593	42483793	647	41.2	0.5	2114.26
chr19	5846565	5846765	2169	41.18	0.27	1740.38
chr3	37960798	37960998	278	41.16	0.22	1615.66
chr11	72209963	72210163	400	41.16	0.08	628.41
chr11	54858830	54859030	489	41.16	0.13	1269.03
chr7	135739229	135739429	445	41.14	0.1	1137.15
chr5	91358644	91358844	780	41.12	0.08	982.3
chr11	107229423	107229623	431	41.11	0.08	982.44
chr9	47936325	47936525	379	41.1	0.08	982.79
chr8	4411217	4411417	431	41.09	0.04	669.81
chr2	75271261	75271461	412	41.09	0.04	696.74
chr1	121083099	121083299	981	41.09	0.35	1895.02
chr6	93785548	93785748	502	41.08	0.06	795.72
chr2	153404679	153404879	1017	41.01	0.42	2003.57
chr14	24204878	24205078	1056	40.98	0.09	1044.86
chr4	141172215	141172415	312	40.91	0.13	1279.19
chr18	75559909	75560109	421	40.91	0.08	1026.73
chr9	115232834	115233034	427	40.9	0.13	1256.18
chr2	93692452	93692652	718	40.9	0.26	1724.81
chr1	148606374	148606574	470	40.88	0.07	909.5
chr2	101779851	101780051	458	40.87	0.09	1062.24
chr12	112139462	112139662	957	40.85	0.6	2216.31
chr7	73070480	73070680	354	40.84	0.23	1633.64
chr15	99971387	99971587	471	40.84	0.11	1174.87
chr6	31051150	31051350	411	40.81	0.06	838.64
chr5	20684264	20684464	358	40.78	0.04	695.11
chr6	52514058	52514258	521	40.77	0.13	1278.09
chr8	18711735	18711935	524	40.76	0.1	1147.6
chr18	12761799	12761999	540	40.76	0.19	1490.65
chr1	92798155	92798355	724	40.76	0.17	1449.11
chr3	88060333	88060533	1094	40.75	0.13	1290.72
chr2	106516939	106517139	517	40.71	0.06	793.19
chr2	116667159	116667359	777	40.7	0.3	1806.17
chr3	98128574	98128774	543	40.67	0.08	985.99
chr15	37316580	37316780	389	40.67	0.06	855.31
chr6	85827034	85827234	474	40.66	0.06	816.52
chr18	67606940	67607140	303	40.64	0.06	814.92
chr9	31803535	31803735	292	40.61	0.06	541.41
chr8	72087921	72088121	411	40.61	0.07	606.17
chr6	65694549	65694749	434	40.61	0.1	1083.66
chr6	53814561	53814761	227	40.61	0.07	882.46
chr6	134155368	134155568	400	40.61	0.06	548.16
chr6	105357742	105357942	253	40.61	0.04	690.07
chr6	10041089	10041289	231	40.61	0.04	647.31
chr4	13771783	13771983	252	40.61	0.05	734.06
chr4	118360790	118360990	416	40.61	0.07	607.21
chr2	83987064	83987264	223	40.61	0.07	609.13
chr18	88881300	88881500	351	40.61	0.06	840.52
chr17	90538244	90538444	459	40.61	0.04	689.79
chr16	77382591	77382791	392	40.61	0.07	587.96
chr16	28771296	28771496	736	40.61	0.05	749.5
chr12	92084950	92085150	368	40.61	0.04	665.61
chr12	73648167	73648367	460	40.61	0.04	653.35
chr12	42597623	42597823	544	40.61	0.13	1261.18
chr1	159254656	159254856	849	40.61	0.08	965.13
chr5	44157365	44157565	392	40.56	0.08	974
chr13	49718247	49718447	330	40.56	0.04	691.17
chr8	91267349	91267549	431	40.47	0.09	1051.76
chr6	90507083	90507283	792	40.46	0.12	1251.19
chr2	138400288	138400488	431	40.43	0.04	653.85
chr11	18015693	18015893	304	40.43	0.04	680.02
chr4	54673616	54673816	369	40.38	0.07	919.95
chr4	123949029	123949229	466	40.38	0.16	1381.93
chr12	54903301	54903501	627	40.38	0.87	2474.88
chr1	154776713	154776913	415	40.37	0.21	1566
chr13	51858977	51859177	236	40.29	0.05	715.85
chr11	45909084	45909284	1244	40.26	0.13	1274.41
chr18	65127346	65127546	1296	40.1	0.94	2518.71
chr12	17651702	17651902	397	40.08	0.06	814.71
chr19	41075631	41075831	241	40.04	0.25	1685.89
chr18	81414276	81414476	777	40	0.24	1683.93
chr3	28155036	28155236	459	39.96	0.05	748.9
chr16	30688921	30689121	365	39.96	0.06	868.53
chr6	97501567	97501767	417	39.95	0.07	914.41
chr8	123302795	123302995	873	39.94	0.11	1165.01
chrX	95764821	95765021	375	39.93	0.05	457.17
chrX	123086299	123086499	381	39.93	0.06	510.67
chr9	87198615	87198815	364	39.93	0.07	556.53
chr9	50960676	50960876	323	39.93	0.05	744.17
chr8	68851746	68851946	519	39.93	0.05	726.31
chr6	76980264	76980464	375	39.93	0.09	1034.83
chr6	32333144	32333344	602	39.93	0.05	476.28
chr6	107523041	107523241	497	39.93	0.05	734.66
chr5	53503280	53503480	1337	39.93	0.14	1326.39
chr4	81966138	81966338	366	39.93	0.06	550.2
chr4	63816755	63816955	394	39.93	0.05	714.12
chr3	41118730	41118930	362	39.93	0.06	542.32
chr3	21863604	21863804	922	39.93	0.05	725.97
chr19	27559727	27559927	377	39.93	0.06	495.26
chr18	6275539	6275739	511	39.93	0.06	813.96
chr16	50228814	50229014	425	39.93	0.04	665.49
chr15	62865950	62866150	347	39.93	0.06	858.32
chr15	38546737	38546937	350	39.93	0.04	641.82
chr14	92234164	92234364	299	39.93	0.04	686.25
chr14	102649846	102650046	489	39.93	0.05	711.22
chr12	54327588	54327788	427	39.93	0.07	878.55
chr10	93602585	93602785	385	39.93	0.06	538.09
chr10	84115801	84116001	868	39.93	0.06	814.42
chr2	181314534	181314734	687	39.92	0.22	1593.7
chr2	7538018	7538218	377	39.91	0.06	865.66
chr3	69630895	69631095	391	39.89	0.07	928.17
chr1	115185877	115186077	563	39.89	0.55	2167.13
chr18	16818261	16818461	280	39.84	0.04	646.88
chr1	9549747	9549947	460	39.81	0.06	855.21
chr7	40658293	40658493	682	39.76	0.09	1041.13
chr7	134099950	134100150	668	39.76	0.04	684.89
chr5	131962322	131962522	438	39.76	0.07	875.93
chr4	44540077	44540277	510	39.76	0.09	1042.13
chr4	128514166	128514366	412	39.76	0.05	779.47
chr19	27243727	27243927	438	39.76	0.04	635.49
chr1	163836732	163836932	539	39.76	0.07	926.97
chr5	134824581	134824781	448	39.65	0.12	1250.98
chr9	110132527	110132727	579	39.62	0.16	1386.42
chr1	155465731	155465931	881	39.62	0.22	1582.57
chr9	106242644	106242844	469	39.59	0.06	847.32
chr6	88255905	88256105	451	39.58	0.15	1341.22
chr3	60652286	60652486	232	39.58	0.04	679.42
chr2	162799856	162800056	547	39.58	0.06	831.31
chr2	151301518	151301718	379	39.58	0.04	683.98
chr11	93860279	93860479	458	39.56	0.12	1242.88
chr9	26952662	26952862	511	39.52	0.19	1487.96
chr11	120047575	120047775	739	39.5	0.06	795.64
chr14	23611929	23612129	417	39.48	0.12	1252.45
chr15	11110716	11110916	450	39.46	0.06	869.74
chr9	41934628	41934828	513	39.37	0.1	1119.93
chr3	85385956	85386156	809	39.37	0.33	1845.49
chr1	66254072	66254272	1025	39.37	0.06	813.29
chr1	167771789	167771989	708	39.37	0.09	1076.12
chr5	21244878	21245078	500	39.36	0.07	908.35
chr4	81854681	81854881	183	39.3	0.04	631.47
chr2	91705537	91705737	209	39.3	0.06	844.79
chr12	100726867	100727067	702	39.3	0.11	1189.19
chr19	36599597	36599797	527	39.27	0.37	1939.05
chrX	6585832	6586032	293	39.25	0.06	865.11
chr7	66184601	66184801	881	39.25	0.05	703.08
chr5	82630710	82630910	582	39.25	0.05	714.08
chr4	75841331	75841531	364	39.25	0.06	849.04
chr4	71838314	71838514	311	39.25	0.05	717.19
chr4	123768996	123769196	442	39.25	0.05	715.13
chr4	10965766	10965966	283	39.25	0.06	551.12
chr3	55132634	55132834	213	39.25	0.07	591.59
chr3	136547684	136547884	850	39.25	0.07	953.27
chr2	34082684	34082884	426	39.25	0.05	706.32
chr2	162865612	162865812	288	39.25	0.05	754.17
chr2	160488544	160488744	237	39.25	0.04	633.8
chr2	134513633	134513833	721	39.25	0.07	564.75
chr2	105884737	105884937	313	39.25	0.07	596.04
chr18	75964073	75964273	339	39.25	0.06	804.23
chr17	85010172	85010372	443	39.25	0.06	827.05
chr17	62548287	62548487	609	39.25	0.12	1231.7
chr15	32888668	32888868	321	39.25	0.05	418.85
chr13	63751256	63751456	357	39.25	0.06	831.95
chr13	100338917	100339117	393	39.25	0.05	479.18
chr12	86689404	86689604	554	39.25	0.05	702.34
chr12	13185719	13185919	408	39.25	0.05	789
chr10	97829644	97829844	402	39.25	0.05	473.5
chr10	84140741	84140941	270	39.25	0.05	760.3
chr10	38243111	38243311	530	39.25	0.16	1401.66
chr1	160326474	160326674	462	39.25	0.05	738.03
chr1	14165564	14165764	367	39.25	0.07	613.63
chr13	54295639	54295839	336	39.24	0.07	950.1
chr9	35085920	35086120	954	39.21	0.38	1959.91
chr15	75442812	75443012	1048	39.21	0.08	972.71
chr12	55208764	55208964	521	39.2	0.28	1760.21
chr8	98316262	98316462	647	39.18	0.12	1210.1
chr3	38126977	38127177	434	39.13	0.05	760.61
chr4	111161727	111161927	413	39.1	0.08	986.92
chr18	37975581	37975781	284	39.1	0.18	1480.5
chr16	31745854	31746054	422	39.1	0.07	593.83
chr12	30622961	30623161	1137	39.1	0.05	786.49
chr5	142836203	142836403	409	39.08	0.09	1046.24
chr5	138196451	138196651	512	39.04	0.15	1365.05
chr13	49448159	49448359	471	39.04	0.06	853.89
chr9	92178480	92178680	472	38.97	0.07	888.65
chr13	98876991	98877191	425	38.94	0.07	925.66
chr15	37318981	37319181	522	38.93	0.07	600.96
chr4	8937948	8938148	1448	38.92	0.14	1323.56
chr1	172296662	172296862	679	38.88	0.05	756.11
chr9	47157981	47158181	360	38.85	0.04	638.39
chr14	99342210	99342410	195	38.83	0.06	849.14
chr9	23129216	23129416	961	38.77	0.14	1294.32
chr7	87801570	87801770	634	38.77	0.31	1811.44
chr7	73934069	73934269	498	38.77	0.07	934.53
chr13	56591823	56592023	335	38.77	0.05	769.06
chr1	139473643	139473843	623	38.77	0.08	1008.66
chr1	129176139	129176339	376	38.77	0.13	1257.76
chr7	118763585	118763785	250	38.76	0.08	975.57
chr13	111655277	111655477	517	38.76	0.13	1270.81
chr6	128821965	128822165	427	38.7	0.07	914.41
chr4	81198045	81198245	503	38.67	1.03	2585.1
chr12	80599444	80599644	1266	38.66	1.59	2945.03
chr10	122290878	122291078	524	38.66	0.17	1439.26
chr1	135879594	135879794	918	38.65	1.49	2867.13
chr4	131925003	131925203	398	38.59	0.07	592.15
chr4	125968191	125968391	320	38.59	0.07	579.14
chr6	85805721	85805921	399	38.58	0.07	592.63
chr6	28706829	28707029	417	38.58	0.13	1257.54
chr5	151535713	151535913	404	38.58	0.06	548.09
chr4	123126860	123127060	391	38.58	0.05	480.99
chr4	101911809	101912009	1184	38.58	0.12	1209.03
chr3	78721412	78721612	388	38.58	0.06	541.41
chr3	10140474	10140674	537	38.58	0.06	528.64
chr2	97279500	97279700	733	38.58	0.39	1976.45
chr2	109356792	109356992	391	38.58	0.04	679.91
chr19	50697254	50697454	296	38.58	0.06	866.92
chr18	55632568	55632768	351	38.58	0.06	859.41
chr18	45140964	45141164	484	38.58	0.05	746.86
chr17	83917634	83917834	344	38.58	0.05	737.15
chr14	50122087	50122287	375	38.58	0.05	781.43
chr12	21451182	21451382	470	38.58	0.06	551.91
chr11	85494831	85495031	307	38.58	0.05	779.72
chr11	112050905	112051105	622	38.58	0.07	612.19
chr10	44698141	44698341	392	38.58	0.06	509.41
chr10	14023002	14023202	464	38.58	0.06	796.67
chr10	104065865	104066065	361	38.58	0.06	513.04
chr1	14499171	14499371	720	38.58	0.12	1210.01
chr1	115244467	115244667	170	38.58	0.05	706.15
chr11	87958639	87958839	471	38.57	0.15	1347.04
chr2	77990512	77990712	337	38.56	0.08	971.99
chr2	103491420	103491620	371	38.55	0.1	1099.44
chr5	22925974	22926174	473	38.54	0.08	1009.98
chr18	5160066	5160266	821	38.51	0.13	1266.78
chr8	126956613	126956813	516	38.5	0.08	961.46
chr6	127666768	127666968	519	38.5	0.06	831.4
chr6	108118004	108118204	415	38.5	0.04	694.69
chr4	55744367	55744567	482	38.5	0.05	711.39
chr16	70468700	70468900	333	38.5	0.05	780.81
chr15	64419860	64420060	326	38.5	0.05	785.82
chr13	24632750	24632950	515	38.5	0.07	894.94
chr11	30061103	30061303	406	38.5	0.13	1283.65
chr7	130629094	130629294	431	38.48	0.07	920.82
chr14	46973960	46974160	388	38.48	0.11	1182.71
chr8	47645084	47645284	344	38.44	0.06	801.25
chr3	55336487	55336687	537	38.44	0.05	715.49
chr10	79304233	79304433	356	38.44	0.11	1163.55
chr18	56937211	56937411	227	38.43	0.04	660.97
chr10	30313870	30314070	509	38.42	0.08	624.62
chr18	81314775	81314975	1176	38.4	0.42	2007.78
chr15	98797099	98797299	455	38.39	0.05	760.45
chr7	79068325	79068525	503	38.34	0.16	1415.49
chr15	90263226	90263426	477	38.34	0.05	701.08
chr17	87785892	87786092	430	38.27	0.05	763.87
chr14	77891799	77891999	408	38.27	0.11	1148.18
chr12	83205091	83205291	447	38.27	0.13	1256.41
chr1	183940177	183940377	359	38.23	0.56	2183.59
chr1	156974854	156975054	708	38.22	0.08	992.12
chr3	134328358	134328558	479	38.19	0.05	772.1
chr15	85483540	85483740	514	38.17	0.08	983.33
chr14	20611348	20611548	388	38.17	0.07	591.02
chr3	145827872	145828072	630	38.15	0.07	918.71
chr9	103422176	103422376	356	38.12	0.04	657.76
chr12	83334799	83334999	525	38.11	0.07	911.89
chr1	154846424	154846624	396	38.08	0.05	708.59
chr8	113551821	113552021	2285	38.06	0.61	2240.22
chr3	9386129	9386329	481	38.05	0.05	749.94
chr2	134620979	134621179	239	38.04	0.04	654.93
chr1	43302796	43302996	164	38.04	0.05	782.14
chr5	36641393	36641593	505	37.99	0.1	1117.38
chr4	63066536	63066736	228	37.96	0.04	634.07
chr3	109435588	109435788	597	37.96	0.05	718.92
chr2	51106934	51107134	408	37.96	0.09	1067.28
chr9	87862257	87862457	436	37.9	0.06	545.94
chr8	84347882	84348082	267	37.9	0.04	631.58
chr8	70945149	70945349	246	37.9	0.06	518.31
chr8	46497529	46497729	323	37.9	0.07	593.12
chr7	64175297	64175497	460	37.9	0.07	556.66
chr7	130123727	130123927	266	37.9	0.05	770.02
chr7	107383967	107384167	516	37.9	0.08	629.08
chr6	98012164	98012364	414	37.9	0.05	753.73
chr6	8396994	8397194	511	37.9	0.07	595.46
chr6	77128976	77129176	355	37.9	0.07	589.47
chr5	31016131	31016331	261	37.9	0.04	678.48
chr4	48308538	48308738	443	37.9	0.11	1156.76
chr3	62482311	62482511	396	37.9	0.07	593.39
chr2	70426596	70426796	652	37.9	0.07	905.77
chr19	28502590	28502790	269	37.9	0.07	570.68
chr17	64811410	64811610	501	37.9	0.06	804.89
chr16	67789939	67790139	371	37.9	0.07	573.74
chr14	48216102	48216302	722	37.9	0.06	496.73
chr13	5862963	5863163	742	37.9	0.07	564.39
chr13	26583843	26584043	997	37.9	0.37	1934.03
chr12	53696096	53696296	282	37.9	0.06	527.54
chr12	15756890	15757090	365	37.9	0.07	575.74
chr11	82672381	82672581	275	37.9	0.04	655.7
chr11	18841004	18841204	320	37.9	0.07	610.5
chr10	31282244	31282444	356	37.9	0.04	695.59
chr10	111271760	111271960	704	37.9	0.08	621.34
chr1	17823705	17823905	265	37.9	0.06	493.98
chr7	98061949	98062149	418	37.87	0.11	1149.45
chr4	94629792	94629992	396	37.86	0.07	589.25
chr16	38592971	38593171	507	37.85	0.09	1077.99
chr3	55068311	55068511	421	37.81	0.14	1321.69
chrX	70009492	70009692	584	37.78	0.07	944.74
chr6	128562742	128562942	285	37.78	0.08	977.93
chr3	99419491	99419691	367	37.78	0.05	790.9
chr2	30566046	30566246	559	37.78	0.05	722.43
chr2	30263873	30264073	397	37.78	0.05	745.2
chr15	99171584	99171784	643	37.78	0.23	1645.23
chr13	111260324	111260524	548	37.78	0.1	1101.45
chr10	20624861	20625061	490	37.78	0.07	602.59
chr1	33950376	33950576	694	37.78	0.04	698.55
chr3	27957582	27957782	334	37.74	0.08	625.56
chr17	9619365	9619565	1321	37.74	0.85	2450.1
chr1	107982936	107983136	688	37.7	0.08	977.94
chr8	92367152	92367352	564	37.67	0.07	881.02
chr19	10936709	10936909	390	37.67	0.07	593.85
chr11	102714573	102714773	427	37.67	0.19	1504.81
chr7	49130249	49130449	599	37.65	0.3	1800.82
chr5	143227139	143227339	706	37.65	0.08	985.24
chr14	74579216	74579416	516	37.62	0.05	751.39
chr1	20852658	20852858	286	37.62	0.07	887.51
chr4	65969104	65969304	491	37.6	0.06	842.94
chr16	10366121	10366321	371	37.6	0.05	751.13
chr2	65086372	65086572	366	37.58	0.08	984.67
chr1	42202414	42202614	351	37.58	0.05	710.31
chr3	98404636	98404836	335	37.56	0.07	888.5
chr12	73158171	73158371	497	37.56	0.05	764.55
chr1	189819036	189819236	353	37.54	0.05	781.8
chr3	88088652	88088852	1219	37.52	0.18	1471.98
chr4	149248487	149248687	393	37.51	0.07	580.25
chr10	21612988	21613188	331	37.5	0.06	792.96
chr13	104234908	104235108	492	37.47	0.05	767.7
chr1	194535477	194535677	548	37.47	0.38	1950.48
chr6	54650249	54650449	542	37.44	0.13	1275.82
chr10	116499160	116499360	647	37.44	0.05	765.25
chr9	36615209	36615409	351	37.43	0.04	688.94
chr6	115729963	115730163	516	37.43	0.05	700.02
chr5	64982182	64982382	419	37.41	0.08	960.45
chr3	73429218	73429418	368	37.41	0.05	463.41
chr12	99707248	99707448	381	37.41	0.06	874.12
chr11	93645435	93645635	1030	37.41	0.14	1326.51
chr4	61761625	61761825	478	37.4	0.11	1181.94
chr14	77937730	77937930	273	37.4	0.07	883.34
chr1	185485091	185485291	657	37.4	0.08	957.57
chr6	99451024	99451224	719	37.38	0.46	2052.65
chr1	171304625	171304825	570	37.38	0.07	877.45
chr7	130506663	130506863	428	37.36	0.09	1047.66
chr5	140626847	140627047	599	37.35	0.06	816
chr3	96640834	96641034	607	37.35	0.06	862.32
chr16	17830347	17830547	380	37.28	0.05	452.57
chr16	16825506	16825706	370	37.28	0.07	947.74
chr11	94049611	94049811	359	37.28	0.16	1396.56
chr11	103657043	103657243	436	37.28	0.07	885.2
chr11	102151137	102151337	333	37.28	0.14	1317.84
chr1	34528426	34528626	492	37.28	0.06	827.23
chrX	90265320	90265520	361	37.22	0.05	431.26
chrX	162315902	162316102	189	37.22	0.06	523.14
chr7	134046426	134046626	451	37.22	0.14	1335.02
chr6	144002831	144003031	364	37.22	0.05	718.64
chr5	54468432	54468632	253	37.22	0.1	1131.63
chr4	57961621	57961821	211	37.22	0.05	472.51
chr4	56505438	56505638	585	37.22	0.07	917.26
chr3	69378415	69378615	479	37.22	0.04	638.16
chr3	35532835	35533035	1168	37.22	0.15	1362.89
chr3	21989399	21989599	748	37.22	0.06	848.08
chr3	126990504	126990704	478	37.22	0.07	902.71
chr2	146502217	146502417	430	37.22	0.05	786.87
chr2	106032148	106032348	367	37.22	0.08	956.31
chr2	103444580	103444780	504	37.22	0.08	1015.95
chr18	62988987	62989187	723	37.22	0.04	688.36
chr18	60101215	60101415	456	37.22	0.04	688.22
chr16	85776968	85777168	360	37.22	0.05	783.49
chr16	45644174	45644374	357	37.22	0.06	498.17
chr15	35458276	35458476	273	37.22	0.08	616.6
chr14	20157711	20157911	417	37.22	0.07	575.74
chr14	15526917	15527117	377	37.22	0.07	586.29
chr13	93684861	93685061	367	37.22	0.07	604.44
chr13	39639349	39639549	548	37.22	0.05	782.46
chr12	9227911	9228111	444	37.22	0.06	491.43
chr10	87357161	87357361	450	37.22	0.08	616.41
chr10	19253065	19253265	385	37.22	0.08	627.24
chr1	89617528	89617728	988	37.22	0.26	1711.51
chr15	36976320	36976520	483	37.2	0.05	751.54
chr5	115697531	115697731	687	37.19	0.17	1424.64
chr6	25636817	25637017	344	37.18	0.08	982.79
chr7	116074009	116074209	470	37.16	0.07	901.57
chr2	126142251	126142451	600	37.16	0.15	1351.08
chr1	154555105	154555305	488	37.15	0.07	953.3
chr9	75385396	75385596	616	37.13	0.09	1033.48
chr5	136641973	136642173	529	37.13	0.08	1005.06
chr4	87305551	87305751	192	37.11	0.07	605.54
chr18	79135075	79135275	336	37.11	0.07	562.43
chr14	35914685	35914885	844	37.11	0.09	1045.76
chr12	46703922	46704122	318	37.11	0.04	697.1
chr10	43807041	43807241	370	37.11	0.08	619.7
chr12	12251830	12252030	451	37.08	0.07	570.99
chr13	44512890	44513090	363	37.03	0.05	749.9
chr11	100763089	100763289	652	36.98	0.11	1167.14
chr10	93559506	93559706	387	36.98	0.08	963.87
chr1	108068722	108068922	474	36.98	0.05	769.64
chr15	11059612	11059812	497	36.96	0.08	982.3
chr12	81517764	81517964	442	36.95	0.07	613.5
chr9	108259687	108259887	652	36.92	0.06	836.7
chr6	113299012	113299212	456	36.92	0.07	902.62
chr9	116867638	116867838	492	36.91	0.1	1087.28
chr15	58806680	58806880	513	36.91	0.24	1663.33
chr4	114577625	114577825	745	36.87	0.06	810.13
chr14	35943828	35944028	485	36.87	0.06	823.74
chr13	112413174	112413374	850	36.87	0.19	1507.34
chr13	34156270	34156470	508	36.86	0.14	1296.99
chr1	145582801	145583001	746	36.86	0.06	539.78
chr6	100626544	100626744	737	36.8	0.04	639
chr11	45869611	45869811	545	36.8	0.07	875.72
chr6	93106067	93106267	633	36.79	0.21	1576.67
chr9	45668556	45668756	600	36.78	0.16	1377.74
chr8	128241314	128241514	488	36.78	0.14	1318.71
chr12	84133002	84133202	488	36.75	0.09	1079.03
chr5	121480702	121480902	404	36.71	0.07	573.16
chr4	69898593	69898793	778	36.69	0.08	978.24
chr6	94605750	94605950	392	36.67	0.07	897.22
chr16	94581474	94581674	483	36.66	0.12	1215.49
chr7	84273563	84273763	639	36.64	0.14	1297.23
chr2	91818017	91818217	597	36.64	0.14	1310.79
chr18	65645998	65646198	1686	36.64	0.21	1571.03
chr14	116564177	116564377	369	36.6	0.06	797.37
chr2	153117495	153117695	921	36.58	0.07	944.39
chr1	80516323	80516523	684	36.58	0.09	1048.61
chr6	95435072	95435272	265	36.56	0.06	547.49
chr4	32572941	32573141	366	36.56	0.05	713.37
chr9	73679784	73679984	451	36.55	0.05	753.35
chr9	100249489	100249689	371	36.55	0.06	505.1
chr8	94456425	94456625	465	36.55	0.04	680.21
chr8	33777370	33777570	385	36.55	0.07	560.4
chr8	102123566	102123766	405	36.55	0.04	659.5
chr5	13535404	13535604	354	36.55	0.11	1171.3
chr4	32403307	32403507	376	36.55	0.05	719.57
chr4	102267954	102268154	854	36.55	0.08	625.8
chr3	30398341	30398541	290	36.55	0.05	738.24
chr3	123321304	123321504	335	36.55	0.07	579.52
chr2	96135574	96135774	402	36.55	0.07	598.36
chr2	38004385	38004585	353	36.55	0.06	507.96
chr18	55941474	55941674	383	36.55	0.07	949.9
chr18	55272201	55272401	626	36.55	0.06	551.73
chr16	40213676	40213876	368	36.55	0.07	614.64
chr16	38860726	38860926	396	36.55	0.07	604.62
chr16	34692440	34692640	330	36.55	0.06	518.7
chr15	18763309	18763509	421	36.55	0.06	521.19
chr13	71338314	71338514	432	36.55	0.05	773.05
chr13	71152665	71152865	418	36.55	0.08	627.72
chr13	20048695	20048895	423	36.55	0.08	623.4
chr12	45796223	45796423	395	36.55	0.05	485.24
chr11	7876036	7876236	254	36.55	0.07	574.3
chr10	44791713	44791913	263	36.55	0.07	563.72
chr1	109930051	109930251	580	36.55	0.07	607.95
chr5	111965120	111965320	343	36.54	0.08	1014.84
chr10	122287246	122287446	587	36.53	0.15	1349.47
chr6	72146174	72146374	435	36.52	0.49	2094.5
chr2	52626463	52626663	394	36.52	0.06	804.11
chr18	83231101	83231301	539	36.51	0.08	1008.56
chr9	121209068	121209268	362	36.5	0.11	1155.85
chr8	123345782	123345982	363	36.45	0.1	1142.52
chr7	129883181	129883381	490	36.45	0.04	684.2
chr11	78140314	78140514	430	36.45	0.06	850.82
chr12	87534063	87534263	742	36.44	0.05	759.79
chr11	120078348	120078548	1180	36.42	0.22	1606.81
chr4	8854550	8854750	592	36.38	0.07	919
chr4	102032411	102032611	982	36.38	0.07	581.94
chr12	78635072	78635272	469	36.38	0.07	896.97
chr11	32057755	32057955	205	36.38	0.13	1283.07
chr9	96799041	96799241	380	36.35	0.05	775.56
chr13	59050651	59050851	164	36.35	0.08	1008.56
chr15	67902121	67902321	465	36.33	0.05	750.75
chr10	24006617	24006817	286	36.33	0.04	687.66
chr4	104679300	104679500	847	36.31	0.68	2294.94
chr15	60462690	60462890	844	36.3	0.07	940.86
chr5	143082863	143083063	788	36.28	0.08	1017.73
chr2	92713373	92713573	496	36.28	0.08	980.94
chr19	28824887	28825087	268	36.25	0.07	944.52
chr10	75694680	75694880	397	36.25	0.05	717.23
chr5	22677968	22678168	679	36.22	0.1	1092.47
chr12	16669587	16669787	758	36.21	0.12	1220.96
chr11	20555841	20556041	354	36.21	0.06	829.71
chr9	96781385	96781585	429	36.18	0.06	847.61
chr5	8494893	8495093	667	36.18	0.06	805.01
chr15	85441327	85441527	772	36.14	0.2	1557.85
chr1	79711819	79712019	225	36.14	0.08	960.45
chr13	35353030	35353230	373	36.13	0.06	514.48
chr2	29529680	29529880	555	36.1	0.17	1428.05
chr14	117618851	117619051	303	36.1	0.1	1135.02
chr6	55373973	55374173	832	36.08	0.05	724.51
chr17	5925800	5926000	405	36.07	0.06	534.77
chr2	59872821	59873021	400	36.06	0.09	1051.67
chr5	113590204	113590404	724	36.01	0.04	676.96
chr7	100176325	100176525	410	35.95	0.1	1118.83
chr11	113856696	113856896	565	35.91	0.07	876.18
chr1	90538880	90539080	449	35.88	0.06	822.16
chrX	10971918	10972118	237	35.87	0.05	461.23
chr9	86420776	86420976	465	35.87	0.06	519.34
chr8	81975416	81975616	425	35.87	0.07	582.72
chr8	77453489	77453689	502	35.87	0.06	802.19
chr8	34786601	34786801	379	35.87	0.05	432.07
chr7	5502514	5502714	301	35.87	0.05	791.46
chr5	9901307	9901507	264	35.87	0.05	485.37
chr5	23089773	23089973	289	35.87	0.05	464.37
chr5	102668715	102668915	638	35.87	0.06	518.97
chr4	41659343	41659543	376	35.87	0.06	813.83
chr3	8807475	8807675	422	35.87	0.04	698.29
chr3	86721935	86722135	810	35.87	0.05	775.61
chr3	63658727	63658927	334	35.87	0.05	455.7
chr3	145897302	145897502	242	35.87	0.05	463.12
chr3	111521242	111521442	198	35.87	0.04	673.69
chr18	63492304	63492504	422	35.87	0.05	773.18
chr16	44580427	44580627	278	35.87	0.06	535.51
chr16	26626258	26626458	319	35.87	0.06	552.13
chr15	9062145	9062345	337	35.87	0.06	517.89
chr14	72466487	72466687	667	35.87	0.07	889.35
chr13	69536385	69536585	648	35.87	0.05	740.25
chr10	89961749	89961949	507	35.87	0.04	665.17
chr10	25175856	25176056	355	35.87	0.05	487.17
chr10	25061562	25061762	384	35.87	0.04	692.26
chr8	127953396	127953596	579	35.79	0.4	1977.19
chr7	78531580	78531780	425	35.79	0.04	670.93
chr5	64821039	64821239	673	35.79	0.08	1027.54
chr3	50969455	50969655	515	35.79	0.13	1292.52
chr2	10180553	10180753	189	35.79	0.07	565.54
chr15	100258327	100258527	410	35.79	0.04	640.47
chr14	104473849	104474049	380	35.79	0.17	1433.86
chr13	95279318	95279518	522	35.79	0.2	1537.68
chr12	108003457	108003657	662	35.79	0.16	1380.39
chr11	94768396	94768596	329	35.79	0.05	702.72
chr11	5089720	5089920	1083	35.79	0.3	1799.27
chr11	102136779	102136979	472	35.79	0.08	626.55
chr10	6367133	6367333	339	35.79	0.08	995.22
chr10	107537966	107538166	506	35.79	0.05	773.56
chr1	91255892	91256092	491	35.79	0.09	1064.43
chr1	84034359	84034559	343	35.79	0.06	849.07
chr1	167803276	167803476	393	35.79	0.05	471.41
chr7	83354124	83354324	606	35.77	0.05	742.46
chr16	12798209	12798409	384	35.72	0.06	538.69
chr12	27726660	27726860	1290	35.72	0.11	1191.96
chr11	88209082	88209282	531	35.71	0.08	988.65
chr7	115355636	115355836	460	35.69	0.05	776.36
chr15	85833580	85833780	331	35.66	0.06	831.87
chr13	28423765	28423965	378	35.66	0.06	851.79
chr17	25289290	25289490	1336	35.63	0.23	1637.75
chr9	64388867	64389067	548	35.58	0.1	1094.6
chr9	45349163	45349363	437	35.56	0.05	723.21
chr17	5241229	5241429	427	35.55	0.08	965.16
chr15	56250840	56251040	362	35.55	0.06	544.57
chr2	130146449	130146649	314	35.53	0.05	716.61
chr11	20815259	20815459	683	35.53	0.05	713.51
chr7	117391941	117392141	503	35.52	0.08	962.97
chr12	67559048	67559248	339	35.5	0.07	914.41
chr14	74300021	74300221	382	35.48	0.06	545.04
chr1	38166817	38167017	433	35.48	0.06	545.57
chr15	11124658	11124858	602	35.47	0.12	1231.68
chr11	20841699	20841899	583	35.47	0.09	1035.69
chr12	3372108	3372308	388	35.45	0.04	667.04
chr2	148581639	148581839	694	35.42	0.08	984.16
chr4	75033075	75033275	355	35.39	0.06	823.97
chr14	47853013	47853213	478	35.38	0.06	869.74
chr7	40031474	40031674	462	35.36	0.07	881.1
chr4	154745171	154745371	497	35.36	0.11	1186.96
chr4	146862279	146862479	497	35.36	0.12	1243.56
chr1	82029894	82030094	857	35.36	0.06	864.58
chr8	97471049	97471249	416	35.33	0.05	780.82
chr4	32632357	32632557	291	35.33	0.05	769.57
chr15	99248575	99248775	219	35.33	0.07	919.32
chr6	53130942	53131142	456	35.29	0.07	563.77
chr7	64567065	64567265	371	35.25	0.06	802.04
chr4	139220781	139220981	395	35.25	0.04	679.87
chr14	104516781	104516981	294	35.25	0.32	1831.62
chr12	81763046	81763246	572	35.25	0.09	1045.06
chr9	30926016	30926216	467	35.19	0.06	524.51
chr9	15898234	15898434	361	35.19	0.08	625.47
chr8	8258407	8258607	360	35.19	0.07	554.89
chr8	63846493	63846693	249	35.19	0.05	783.21
chr8	107646891	107647091	483	35.19	0.07	878.29
chr7	73791632	73791832	711	35.19	0.06	860.09
chr7	39641775	39641975	525	35.19	0.07	611.44
chr6	149131045	149131245	483	35.19	0.07	582.89
chr6	112211545	112211745	327	35.19	0.05	758.96
chr6	111747676	111747876	395	35.19	0.05	735.58
chr5	98118520	98118720	407	35.19	0.06	538.78
chr5	97158301	97158501	416	35.19	0.07	597.8
chr5	83363068	83363268	456	35.19	0.04	685.63
chr5	66825041	66825241	562	35.19	0.04	643.05
chr4	29286754	29286954	441	35.19	0.07	560.48
chr4	149070613	149070813	415	35.19	0.11	1158.3
chr3	130299941	130300141	450	35.19	0.08	628.34
chr2	65095027	65095227	359	35.19	0.05	747.27
chr19	51285906	51286106	142	35.19	0.05	483.71
chr19	19313977	19314177	511	35.19	0.06	821.73
chr18	75841528	75841728	726	35.19	0.09	1033.37
chr16	50235029	50235229	487	35.19	0.06	492.57
chr14	20041987	20042187	254	35.19	0.06	538.56
chr13	89887460	89887660	513	35.19	0.07	587.37
chr13	85237133	85237333	164	35.19	0.07	576.59
chr13	76986842	76987042	421	35.19	0.07	590.67
chr13	5347211	5347411	409	35.19	0.04	679.43
chr13	32187440	32187640	414	35.19	0.07	600.31
chr11	72050349	72050549	457	35.19	0.05	717.78
chr10	98517880	98518080	468	35.19	0.07	580.12
chr10	57473131	57473331	892	35.19	0.06	829.83
chr10	47053703	47053903	500	35.19	0.04	669.6
chr10	44685982	44686182	516	35.19	0.04	662.72
chr10	24713367	24713567	1053	35.19	0.05	748.35
chr1	53773762	53773962	390	35.19	0.04	378.4
chr9	44443259	44443459	882	35.18	0.05	777.82
chr7	34028859	34029059	319	35.15	0.06	820.36
chr17	3399739	3399939	967	35.15	0.05	771.88
chr1	160223634	160223834	634	35.15	0.06	864.15
chr1	161250216	161250416	748	35.14	0.14	1295.01
chr3	37374193	37374393	426	35.13	0.04	642.34
chr19	60233462	60233662	462	35.13	0.19	1497.54
chr13	76007520	76007720	324	35.13	0.04	412.45
chr13	19919783	19919983	620	35.12	0.07	876.15
chr12	114636690	114636890	280	35.12	0.07	907.81
chr7	101707826	101708026	317	35.1	0.05	776.56
chr7	130626663	130626863	877	35.09	0.08	1021.92
chr13	34285942	34286142	500	35.09	0.21	1570.78
chr1	43643145	43643345	481	35.09	0.12	1246.06
chr8	125110162	125110362	391	35.08	0.08	992.29
chr11	69181147	69181347	411	35.06	0.05	765.22
chr11	54875429	54875629	660	35.05	0.09	1030.33
chr4	137016685	137016885	401	35.04	0.11	1182.35
chr11	8346165	8346365	475	35.02	0.05	782.71
chr5	64668423	64668623	443	35.01	0.07	876.85
chr18	13991836	13992036	397	35.01	0.05	478.75
chr13	98875286	98875486	556	35.01	0.06	857.9
chr10	99264638	99264838	431	35	0.05	739.72
chr9	88280782	88280982	688	34.99	0.09	1077.64
chr6	101439432	101439632	387	34.98	0.04	683.97
chr14	23065459	23065659	392	34.98	0.04	672.41
chr2	154168524	154168724	305	34.97	0.07	563.17
chr4	33577216	33577416	1401	34.96	0.06	858.84
chr13	51858417	51858617	564	34.95	0.08	1013.3
chr3	138741245	138741445	846	34.94	0.2	1546.46
chr10	99451844	99452044	794	34.94	0.07	934.55
chr17	5166939	5167139	609	34.91	0.06	512.93
chr19	17717856	17718056	469	34.9	0.04	697.18
chr7	28529210	28529410	409	34.89	0.07	607.82
chr11	111710073	111710273	377	34.89	0.08	620.09
chr17	27764725	27764925	461	34.87	0.04	680.18
chr13	19690844	19691044	529	34.87	0.04	697.28
chr15	78815840	78816040	579	34.86	0.1	1126.64
chr17	80068927	80069127	454	34.84	0.08	982.44
chr7	63830338	63830538	578	34.79	0.06	861.26
chr4	140808928	140809128	800	34.79	0.06	803.51
chr3	51421292	51421492	272	34.79	0.06	548.25
chr18	65935617	65935817	490	34.79	0.04	632.94
chr13	110665582	110665782	283	34.79	0.07	600.72
chr11	119583067	119583267	638	34.79	0.05	762.91
chr7	111532882	111533082	369	34.72	0.07	890.5
chr2	146240549	146240749	265	34.7	0.08	959.95
chr11	20377492	20377692	581	34.7	0.05	726.03
chr7	110059817	110060017	303	34.69	0.06	866.37
chr13	49143945	49144145	445	34.66	0.04	695.72
chr16	35533742	35533942	407	34.63	0.15	1343.57
chr8	111014651	111014851	713	34.59	0.04	675.96
chr6	39276617	39276817	414	34.59	0.06	508.61
chr16	40628024	40628224	447	34.59	0.06	505.5
chr15	30638378	30638578	502	34.59	0.08	959.01
chr12	84898940	84899140	425	34.59	0.05	707.51
chr12	3662681	3662881	367	34.59	0.06	546.33
chr11	61885798	61885998	556	34.59	0.04	684.93
chr10	89924860	89925060	528	34.59	0.1	1101.15
chr1	90671362	90671562	810	34.59	0.14	1325.62
chr1	183889751	183889951	377	34.59	0.04	651.41
chr3	148186074	148186274	429	34.55	0.05	739.24
chr11	93861169	93861369	141	34.54	0.05	475.53
chr16	20613753	20613953	345	34.53	0.04	645.39
chr10	66339343	66339543	438	34.53	0.04	694.96
chr1	154355037	154355237	358	34.53	0.1	1119.92
chr4	88512159	88512359	483	34.52	0.06	513.01
chr4	74684181	74684381	419	34.52	0.07	602.02
chr4	54555097	54555297	427	34.52	0.05	482.17
chr3	156235677	156235877	565	34.52	0.07	907.46
chr3	15130978	15131178	229	34.52	0.05	471.58
chr3	129642132	129642332	361	34.52	0.04	391.24
chr2	85039329	85039529	635	34.52	0.04	668.3
chr2	72943751	72943951	406	34.52	0.09	1054.89
chr2	34071659	34071859	364	34.52	0.04	390.24
chr2	122297400	122297600	406	34.52	0.06	494.75
chr19	17633175	17633375	470	34.52	0.07	602.27
chr18	69688218	69688418	412	34.52	0.05	470.21
chr16	89962439	89962639	371	34.52	0.06	538.33
chr16	36256084	36256284	544	34.52	0.07	568.51
chr15	92408432	92408632	247	34.52	0.05	476.21
chr15	63972531	63972731	373	34.52	0.08	976.77
chr14	92668272	92668472	354	34.52	0.04	408.69
chr14	71972654	71972854	170	34.52	0.05	483.95
chr14	65448683	65448883	222	34.52	0.07	930.18
chr13	34104589	34104789	470	34.52	0.07	555.09
chr13	19641583	19641783	316	34.52	0.06	537.27
chr13	18875491	18875691	347	34.52	0.06	535.44
chr12	93024339	93024539	270	34.52	0.04	362.83
chr11	63271468	63271668	418	34.52	0.06	523.51
chr1	66503023	66503223	229	34.52	0.04	396.49
chr4	148340499	148340699	176	34.51	0.06	809.34
chr5	110680038	110680238	435	34.5	0.04	695.51
chr19	15991203	15991403	455	34.49	0.18	1461.81
chr2	84436529	84436729	1108	34.46	0.11	1153.64
chr17	79409984	79410184	377	34.46	0.07	560.69
chr17	53061263	53061463	501	34.46	0.08	1026.06
chr14	61433626	61433826	385	34.46	0.04	644.84
chr11	60127935	60128135	914	34.46	0.21	1560.45
chr1	57806703	57806903	362	34.46	0.04	637.36
chr7	112089448	112089648	500	34.45	0.05	724.77
chr13	102089544	102089744	462	34.42	0.07	877.07
chr7	99180657	99180857	496	34.41	0.07	939.22
chr2	31581811	31582011	380	34.41	0.06	519.41
chr13	35460941	35461141	361	34.41	0.06	862.85
chr1	64108110	64108310	363	34.41	0.05	430.21
chr1	51235259	51235459	1076	34.41	0.05	739.49
chr1	73783850	73784050	604	34.37	0.09	1029.85
chr9	66687430	66687630	1104	34.36	0.05	769.09
chr8	10978229	10978429	659	34.36	0.15	1350.62
chr8	125700781	125700981	472	34.34	0.05	740.24
chr7	78064528	78064728	556	34.34	0.07	911.31
chr1	74475716	74475916	485	34.32	0.05	751.67
chr10	114873358	114873558	764	34.31	0.07	953.45
chr5	76000664	76000864	488	34.3	0.05	766.49
chr13	18797634	18797834	409	34.3	0.07	583.03
chr3	50110693	50110893	341	34.29	0.11	1165.04
chr12	74328620	74328820	491	34.28	0.14	1296.96
chr1	5013054	5013254	563	34.26	0.19	1490.28
chr8	73145656	73145856	419	34.25	0.08	967.36
chr5	125492207	125492407	531	34.23	0.27	1744.74
chr13	8855488	8855688	288	34.2	0.04	655.37
chr8	106984853	106985053	487	34.19	0.05	719.14
chr17	62345329	62345529	431	34.19	0.04	631.69
chr6	127432586	127432786	464	34.18	0.06	552.41
chr2	180622152	180622352	427	34.17	0.05	711.59
chr16	77735145	77735345	1157	34.16	0.11	1179.17
chr10	120908819	120909019	1021	34.16	0.53	2144.34
chr5	35387983	35388183	458	34.08	0.12	1221.6
chr2	127937145	127937345	478	34.08	0.04	685.28
chr17	25172817	25173017	469	34.08	0.1	1148.05
chr13	62907648	62907848	337	34.08	0.05	443.43
chr1	64773663	64773863	498	34.08	0.05	772.93
chr1	57734444	57734644	281	34.08	0.09	1076.57
chr13	24056902	24057102	348	34.06	0.1	1108.16
chr12	87713511	87713711	1040	34.05	0.28	1758.9
chr2	130187559	130187759	436	34.03	0.09	1033.18
chr11	53965877	53966077	390	34.03	0.09	1037.74
chr8	24242724	24242924	515	34.01	0.2	1542.39
chr10	83490652	83490852	436	34	0.06	818.18
chr10	125400150	125400350	508	34	0.07	610.19
chr15	97578784	97578984	509	33.95	0.05	731.16
chr14	63903867	63904067	413	33.95	0.05	730.05
chr15	84245770	84245970	494	33.94	0.05	748.01
chr3	102323110	102323310	715	33.9	0.06	522.55
chr12	26699091	26699291	749	33.89	0.24	1672.74
chr1	156845449	156845649	629	33.89	0.09	1060.49
chr2	142025932	142026132	300	33.88	0.06	544.57
chr7	143847649	143847849	625	33.87	0.06	828.23
chr1	93244583	93244783	1795	33.87	0.26	1719.35
chr4	123644544	123644744	300	33.85	0.04	375.57
chrX	98263074	98263274	195	33.84	0.05	430.07
chr8	81706575	81706775	659	33.84	0.04	641.94
chr8	131420616	131420816	446	33.84	0.05	734.66
chr7	87383966	87384166	458	33.84	0.06	516.32
chr7	137091647	137091847	312	33.84	0.07	573.68
chr6	144127025	144127225	357	33.84	0.04	411.54
chr6	12469217	12469417	208	33.84	0.06	551.23
chr6	113048105	113048305	407	33.84	0.04	366.5
chr5	82594058	82594258	319	33.84	0.05	435.25
chr4	123550907	123551107	330	33.84	0.05	473.37
chr3	142247986	142248186	396	33.84	0.07	592.59
chr3	137087985	137088185	412	33.84	0.05	440.43
chr19	34261808	34262008	478	33.84	0.07	574.39
chr18	8044389	8044589	444	33.84	0.06	844.43
chr18	78855111	78855311	591	33.84	0.04	412.57
chr18	67731570	67731770	493	33.84	0.06	494.38
chr18	55887406	55887606	382	33.84	0.08	960.63
chr17	5250266	5250466	413	33.84	0.05	467.6
chr16	69460005	69460205	363	33.84	0.06	528.68
chr15	59265548	59265748	318	33.84	0.04	662.72
chr15	37443914	37444114	587	33.84	0.05	729.48
chr14	99257962	99258162	351	33.84	0.07	882.37
chr14	76560358	76560558	384	33.84	0.06	507.26
chr14	7012916	7013116	547	33.84	0.07	585.5
chr14	27867703	27867903	368	33.84	0.05	459.5
chr14	12863834	12864034	264	33.84	0.05	462.95
chr13	85085693	85085893	320	33.84	0.06	835.53
chr13	76663558	76663758	502	33.84	0.07	559.1
chr12	70733001	70733201	627	33.84	0.06	506.23
chr12	112300855	112301055	356	33.84	0.05	489.86
chr11	8324528	8324728	273	33.84	0.06	796.97
chr10	6952005	6952205	799	33.84	0.06	792.51
chr10	108383865	108384065	322	33.84	0.04	414.38
chr17	43493929	43494129	546	33.83	0.16	1420.63
chr16	96384007	96384207	716	33.83	0.11	1155.74
chr1	136975594	136975794	1157	33.82	0.4	1980.59
chr9	23158972	23159172	778	33.8	0.05	773.78
chr7	18667093	18667293	343	33.8	0.06	506.84
chr5	149219332	149219532	533	33.8	0.09	1040.05
chr5	128797754	128797954	405	33.8	0.04	651.07
chr4	46705342	46705542	365	33.8	0.04	656.87
chr4	13526978	13527178	237	33.8	0.06	536.06
chr4	105730434	105730634	440	33.8	0.06	816.9
chr2	172039785	172039985	395	33.8	0.07	580.98
chr19	21219296	21219496	478	33.8	0.04	655.52
chr16	10926163	10926363	504	33.8	0.08	1001.73
chr1	57834951	57835151	284	33.78	0.06	823.81
chr12	85107373	85107573	724	33.75	0.05	749.22
chr1	140412680	140412880	427	33.71	0.08	618.04
chr13	49028285	49028485	373	33.69	0.11	1178.14
chr1	161331030	161331230	944	33.68	0.5	2110.69
chr13	46361189	46361389	736	33.66	0.07	915.87
chr11	35777157	35777357	615	33.66	0.2	1536.05
chr7	111161748	111161948	663	33.62	0.1	1091.57
chr16	74166302	74166502	394	33.62	0.05	484.2
chr7	46327248	46327448	412	33.61	0.06	835.09
chr6	125433071	125433271	396	33.6	0.05	718.03
chr2	70155912	70156112	589	33.6	0.09	1042.67
chr1	156825248	156825448	305	33.6	0.07	881.32
chr2	68887847	68888047	657	33.59	0.1	1099.12
chr2	157124042	157124242	278	33.59	0.07	939.34
chr2	166007739	166007939	499	33.55	0.06	825.34
chr14	23476634	23476834	370	33.55	0.04	639.09
chr12	112905863	112906063	607	33.55	0.06	851.76
chr1	135805425	135805625	330	33.55	0.05	427.34
chr1	87748255	87748455	705	33.52	0.11	1185.09
chr13	37942606	37942806	564	33.51	0.05	735.16
chr11	84726644	84726844	304	33.51	0.08	627.96
chr8	93549310	93549510	468	33.5	0.05	719.14
chr9	86261228	86261428	167	33.49	0.07	581.32
chr4	45292287	45292487	672	33.49	0.1	1127.2
chr2	142054405	142054605	463	33.48	0.04	656.64
chr18	54953467	54953667	282	33.48	0.13	1278.21
chr12	8383557	8383757	290	33.48	0.04	688.19
chr5	139353292	139353492	316	33.42	0.07	952.7
chr2	157492769	157492969	301	33.42	0.07	553.72
chr9	42132976	42133176	440	33.4	0.06	803.05
chr4	139930042	139930242	543	33.4	0.14	1312.91
chr15	73447840	73448040	547	33.4	0.07	595.56
chr1	172558342	172558542	411	33.4	0.07	563.41
chr1	129196142	129196342	310	33.4	0.1	1096.08
chr9	36571098	36571298	260	33.37	0.09	1045.36
chr8	111399860	111400060	397	33.36	0.11	1155.59
chr1	42636189	42636389	462	33.32	0.08	626.47
chr1	92886124	92886324	408	33.28	0.07	941.33
chr5	108937675	108937875	518	33.25	0.07	946.56
chr9	107488740	107488940	400	33.23	0.05	720.09
chr13	25890396	25890596	439	33.23	0.08	625.7
chr6	144112391	144112591	465	33.21	0.07	887.88
chrX	162424999	162425199	309	33.16	0.05	434.32
chrX	161673287	161673487	445	33.16	0.04	655.23
chrX	157610999	157611199	348	33.16	0.05	448.16
chrX	138789632	138789832	243	33.16	0.05	728.85
chr9	59970793	59970993	430	33.16	0.06	502.22
chr9	34335342	34335542	308	33.16	0.04	667.95
chr9	25105364	25105564	490	33.16	0.06	532.55
chr9	113641359	113641559	354	33.16	0.05	448.9
chr8	88816313	88816513	356	33.16	0.07	588.1
chr8	8484688	8484888	217	33.16	0.06	504.25
chr7	87637875	87638075	758	33.16	0.06	818.23
chr5	97146310	97146510	327	33.16	0.06	514.94
chr5	97130800	97131000	366	33.16	0.05	473.99
chr5	44917556	44917756	308	33.16	0.05	326.49
chr5	20132457	20132657	261	33.16	0.05	457.99
chr5	123031500	123031700	650	33.16	0.07	568.52
chr4	83828714	83828914	323	33.16	0.04	372.73
chr4	72534230	72534430	392	33.16	0.08	622.2
chr3	66339847	66340047	474	33.16	0.05	433.02
chr3	26336679	26336879	310	33.16	0.07	583.69
chr3	148385946	148386146	291	33.16	0.06	514.07
chr2	65619304	65619504	328	33.16	0.04	672
chr2	54721712	54721912	414	33.16	0.05	460.26
chr2	146575999	146576199	669	33.16	0.05	730.54
chr2	13316877	13317077	510	33.16	0.07	876.61
chr18	55675129	55675329	2506	33.16	0.07	930.3
chr18	27979843	27980043	183	33.16	0.04	374.67
chr18	21415872	21416072	444	33.16	0.08	619.04
chr18	13993696	13993896	812	33.16	0.07	915.43
chr17	81450884	81451084	453	33.16	0.04	661.12
chr16	43382428	43382628	348	33.16	0.04	409.07
chr16	29456227	29456427	409	33.16	0.04	369.77
chr14	69619341	69619541	468	33.16	0.07	598.6
chr14	26540476	26540676	337	33.16	0.06	528.68
chr13	5728183	5728383	247	33.16	0.05	457.35
chr12	33887373	33887573	388	33.16	0.06	507.78
chr11	112263351	112263551	351	33.16	0.04	345.14
chr10	38244628	38244828	257	33.16	0.06	515.47
chr10	107375965	107376165	506	33.16	0.05	704.21
chr1	115865556	115865756	558	33.16	0.05	468.67
chr8	34665316	34665516	746	33.14	0.07	566.96
chr4	85308893	85309093	736	33.14	0.07	930.36
chr2	83541688	83541888	540	33.14	0.04	636.53
chr16	31108059	31108259	190	33.14	0.07	595.87
chr15	8611097	8611297	1078	33.12	0.08	1022.29
chr3	84831914	84832114	502	33.08	0.07	578.51
chr13	91845155	91845355	404	33.08	0.06	540.9
chr13	29767264	29767464	410	33.08	0.07	604.84
chr3	68660170	68660370	310	33.06	0.08	628.69
chr12	72872836	72873036	517	33.06	0.05	719.03
chr4	63490176	63490376	486	33.03	0.06	857.59
chr10	70202319	70202519	485	33.02	0.05	729.85
chrX	161652033	161652233	274	33	0.06	507.95
chr11	101648169	101648369	486	33	0.05	732.71
chr1	7303503	7303703	396	33	0.05	476.32
chr18	15548249	15548449	315	32.97	0.04	665.71
chr19	4195334	4195534	468	32.94	0.06	802.59
chr9	102975764	102975964	415	32.93	0.06	548.23
chr6	100184088	100184288	575	32.92	0.1	1132.04
chr1	39783348	39783548	507	32.88	0.08	970.78
chr8	75224823	75225023	499	32.87	0.07	566.43
chr8	24030999	24031199	405	32.87	0.04	671.33
chr7	83078482	83078682	1478	32.87	0.13	1284.17
chr11	6381820	6382020	325	32.85	0.05	752.79
chr9	34736067	34736267	710	32.81	0.12	1208.37
[truncated: 29,075 more rows]

## Sheet: Oct6
Chr	start (200bp peak)	stop (200bp peak)	summit hight	fold enrichment	FDR	p score
chr9	56403333	56403533	593	91.78	33.33	1417.22
chr2	106516983	106517183	501	75.44	16.67	1061
chr5	123160919	123161119	438	75.07	8.33	874.48
chr18	63621717	63621917	432	72.06	14.29	993.92
chr9	92734410	92734610	326	71.94	6.25	828.39
chr11	107997249	107997449	425	71.33	10	882.28
chr13	79401247	79401447	358	68.81	7.14	860.27
chr1	134049823	134050023	331	65.18	12.5	938.55
chr17	47978223	47978423	344	60.09	6.67	831.03
chr11	31747248	31747448	771	58.35	4.17	700.48
chr9	103362882	103363082	443	58.09	4.35	701.46
chr11	61345403	61345603	354	54.99	20	1198.63
chr17	67062400	67062600	498	54.33	3.03	618.65
chr3	105713769	105713969	374	53.3	9.09	882.13
chr8	84900130	84900330	349	50.04	4	691.23
chr9	36631712	36631912	432	49.5	2.33	542.42
chr3	69494227	69494427	214	49.45	3.45	651.38
chr12	108843982	108844182	225	49.29	3.7	673.63
chr7	64513593	64513793	433	48.45	5.26	732.57
chr12	118179048	118179248	371	47.03	1.72	488.29
chr3	133481554	133481754	368	46.92	1.05	394.89
chr12	111590885	111591085	377	46.87	2.86	604.85
chr12	26457366	26457566	398	46.74	2.22	539.27
chr4	74684216	74684416	370	45.87	2	505.08
chr15	84449859	84450059	428	45.24	4.76	722.52
chr16	91193261	91193461	518	45.07	5.56	789.78
chr2	51433003	51433203	347	45.07	1.3	448.46
chr1	107999074	107999274	389	44.41	3.33	642.77
chr1	167771762	167771962	659	44.09	4.55	707.62
chr14	14994349	14994549	466	44.09	3.57	662.7
chr11	6289207	6289407	349	43.31	0.67	322.57
chr11	20911038	20911238	386	43.04	1.52	474.65
chr2	84848674	84848874	368	41.8	2.78	584.53
chr4	100411744	100411944	399	41.7	0.84	354.2
chr4	63938384	63938584	564	40.66	1.39	464.12
chr9	45834726	45834926	253	40.17	0.92	368.25
chr2	156276627	156276827	499	40.08	1.09	403.02
chr15	78459743	78459943	388	40.02	1.54	475.46
chr8	73047814	73048014	294	40	2.04	513.69
chr16	4455371	4455571	159	39.99	1.67	487.05
chr16	45612280	45612480	199	39.19	1.11	406.85
chr5	86314272	86314472	477	38.58	1.47	472.26
chr14	24599239	24599439	450	38.34	1.45	469.4
chr18	67623324	67623524	321	38.32	3.12	629.3
chr18	47928514	47928714	398	38.16	1.41	467.96
chr14	45911666	45911866	213	37.92	1.89	500.52
chr12	51460391	51460591	399	37.53	0.68	325.56
chr9	16235412	16235612	388	37.53	0.81	349.42
chr9	64907424	64907624	394	36.64	1.49	472.82
chr2	30559842	30560042	236	36.58	1.79	497
chr11	44500413	44500613	147	36.49	0.76	340.15
chr14	33903817	33904017	239	36.49	0.93	372.8
chr6	91267474	91267674	449	35.83	3.23	632.34
chr7	44364139	44364339	308	35.71	1.56	477.02
chr18	14463372	14463572	326	34.97	1.64	479.62
chr7	24215661	24215861	418	34.72	2.38	544.35
chr2	65796058	65796258	197	34.61	0.87	363.65
chr5	140347789	140347989	205	34.54	2.63	569.26
chr1	179012184	179012384	364	34.41	0.81	350.44
chr11	117287837	117288037	195	34.2	2.27	539.28
chr3	85385917	85386117	622	33.7	5.88	804.17
chr3	40311201	40311401	284	33.42	0.99	388.2
chr4	65325987	65326187	318	33.36	1.59	479.1
chrX	22237156	22237356	334	33.36	0.45	265.99
chr12	98237379	98237579	247	33.31	0.98	381.9
chr2	93708753	93708953	392	32.95	1.19	417.9
chr14	98827343	98827543	249	32.92	1.08	402.48
chr15	85286685	85286885	610	32.76	1.18	416.5
chr3	57663707	57663907	395	32.34	0.64	315.59
chr15	62114373	62114573	396	32.33	0.56	299.65
chr11	21917518	21917718	293	32.32	0.52	289.67
chr18	65058666	65058866	265	32.32	1.03	392.23
chr4	10900169	10900369	267	32.32	0.82	351.01
chr4	83828738	83828938	315	32.32	0.42	258.29
chr1	40972317	40972517	391	32.15	1.85	499.94
chr4	153807778	153807978	194	32.15	0.74	336.13
chr8	94456432	94456632	168	31.6	0.57	303.92
chr1	76958233	76958433	401	31.35	0.5	287.57
chr17	63616897	63617097	526	31.35	1.92	502.35
chr18	5163290	5163490	353	31.35	0.59	305.43
chr7	134547659	134547859	159	31.35	0.74	336.01
chr10	107537895	107538095	368	31.28	0.79	348.24
chr11	69575227	69575427	431	31.28	0.44	265.69
chr14	104369014	104369214	342	31.28	1.23	428.36
chr6	53341295	53341495	198	31.19	2.7	578.08
chr9	61328367	61328567	417	30.94	0.7	328.94
chr15	3188122	3188322	355	30.7	0.73	335.89
chr12	27464144	27464344	380	30.57	1.28	445.13
chr5	125212037	125212237	463	30.57	1.35	458.6
chr10	98692717	98692917	301	30.48	1.16	412.74
chr11	22248685	22248885	402	30.23	0.39	250.17
chr15	13338002	13338202	359	30.23	0.38	248.14
chr2	167798629	167798829	139	30.23	0.34	232.1
chr7	113429497	113429697	365	30.23	0.53	291.83
chr8	37351769	37351969	263	30.23	0.35	236.81
chr3	22015305	22015505	478	29.93	1.33	455.51
chr18	55315709	55315909	395	29.91	0.83	353.65
chr3	144061917	144062117	315	29.91	0.65	317.53
chr15	73725031	73725231	812	29.79	1.37	461.85
chr9	13449925	13450125	406	29.78	0.96	378.15
chr3	88308161	88308361	1044	29.77	5	725.63
chr6	124974301	124974501	199	29.63	0.91	368.09
chr1	78640355	78640555	459	29.52	0.56	296.94
chr5	147465893	147466093	350	29.51	1.82	498.16
chr8	95023331	95023531	685	29.39	1.69	488.26
chr7	134046418	134046618	321	29.27	1.02	390.49
chr1	161250143	161250343	488	29.21	2.13	523.09
chr13	26583886	26584086	864	29.19	1.22	428.15
chr13	44762785	44762985	239	29.19	0.84	354.2
chr14	104474259	104474459	723	29.19	3.85	679.56
chr4	63635380	63635580	210	29.19	0.55	295.99
chr5	132653510	132653710	195	29.19	0.39	251.21
chr5	63102051	63102251	363	29.19	0.52	289.82
chr18	39032609	39032809	312	29.06	0.62	309.22
chr4	97153759	97153959	397	28.88	0.41	256.69
chr17	9423451	9423651	587	28.74	2.44	547.36
chr11	119525510	119525710	457	28.67	0.55	296.14
chr3	109859670	109859870	397	28.5	0.71	334.6
chr5	65315772	65315972	364	28.5	1.43	469.15
chr8	6607222	6607422	600	28.41	0.5	285.4
chr8	94256066	94256266	290	28.41	1.25	431.46
chr14	62414875	62415075	182	28.22	1.61	479.16
chr12	118069394	118069594	207	28.15	0.57	302.07
chr14	65606052	65606252	397	28.15	0.58	305.25
chr2	137630462	137630662	441	28.15	0.65	317.02
chr5	99216490	99216690	381	28.15	0.29	215.09
chr1	41334744	41334944	260	28.02	0.78	344.15
chr18	5932435	5932635	771	27.99	2.94	615.21
chr9	91153642	91153842	327	27.94	0.27	209.06
chr9	118667217	118667417	348	27.72	0.49	282.87
chr1	92806452	92806652	416	27.6	0.66	317.74
chr4	101911821	101912021	381	27.47	0.26	206.92
chr6	99450997	99451197	741	27.43	2.08	517.55
chr9	43276245	43276445	411	27.26	0.58	304.56
chr1	109929995	109930195	410	27.11	0.61	309.2
chr11	87239183	87239383	267	27.11	0.51	287.89
chr18	54300558	54300758	416	27.11	0.47	273.43
chr18	55191590	55191790	418	27.11	0.36	240.03
chr2	145993877	145994077	388	27.11	0.34	232.18
chr6	93106067	93106267	412	27.11	1.1	406.53
chr8	33244814	33245014	142	27.11	0.19	179.67
chr9	34461809	34462009	271	27.11	0.62	309.73
chr5	109798923	109799123	1249	27.08	50	1558.97
chr9	103004979	103005179	302	27.08	0.79	344.83
chr10	39362213	39362413	484	27	1.2	428.04
chr5	140145138	140145338	440	26.74	1.96	503.77
chr6	100184039	100184239	365	26.57	0.65	316.91
chr11	93645488	93645688	271	26.46	0.41	257.37
chr13	60186955	60187155	342	26.13	0.43	263.32
chr12	12251793	12251993	377	26.06	0.26	205.45
chr12	35114108	35114308	166	26.06	0.45	267.24
chr12	54045795	54045995	396	26.06	0.36	238.05
chr18	81148678	81148878	304	26.06	0.37	243.8
chr2	78986672	78986872	722	26.06	0.77	342.14
chr3	137620958	137621158	291	26.06	0.3	221.51
chr7	118783737	118783937	410	26.06	0.23	193.35
chr7	98198859	98199059	478	26.06	0.61	308.04
chr8	68851757	68851957	251	26.06	0.25	204.16
chr4	124097264	124097464	396	25.86	0.45	268.41
chr5	113281915	113282115	405	25.86	0.6	306.55
chr12	112905713	112905913	254	25.65	0.54	295.42
chr4	41659287	41659487	184	25.59	1.32	454.59
chr8	94246129	94246329	405	25.52	0.56	300.89
chr9	35152494	35152694	493	25.52	0.56	296.18
chr1	57332467	57332667	313	25.5	0.35	235.74
chr1	73576035	73576235	395	25.47	0.29	217.32
chr2	85038995	85039195	326	25.47	0.48	278.75
chr13	113240611	113240811	294	25.44	0.75	338.39
chr6	32726345	32726545	395	25.12	0.37	244.36
chr14	98826314	98826514	304	25.02	0.38	249.31
chr17	83454823	83455023	571	25.02	0.78	343.46
chr18	68266186	68266386	812	25.02	0.58	305.34
chr18	69688200	69688400	322	25.02	0.14	152.39
chr3	52267717	52267917	216	25.02	0.28	214.8
chr4	87354563	87354763	360	25.02	0.29	216.32
chr5	67227295	67227495	407	25.02	0.37	244.93
chr9	27478500	27478700	493	25.02	0.95	377.63
chr15	66069085	66069285	533	24.98	0.93	373.72
chr1	194535482	194535682	340	24.94	0.31	222.33
chr5	65085286	65085486	347	24.94	0.47	277.24
chr7	18100991	18101191	259	24.94	0.17	168.19
chr10	58243569	58243769	202	24.9	0.31	222.86
chr13	26162537	26162737	212	24.85	0.41	257.39
chr2	179500719	179500919	300	24.85	0.32	226.29
chr18	38917930	38918130	340	24.82	0.32	224.79
chr14	104618733	104618933	357	24.75	0.3	218.36
chr6	108111693	108111893	245	24.75	0.43	260.82
chr9	49358734	49358934	370	24.75	0.13	146.75
chr13	49718280	49718480	285	24.73	0.4	251.95
chr15	90846468	90846668	326	24.71	0.3	219.94
chr15	38655508	38655708	277	24.66	0.43	261.19
chr5	107388526	107388726	258	24.56	0.72	335.78
chr2	26307812	26308012	201	24.54	0.41	257.42
chr12	33620997	33621197	401	24.49	2.5	552.82
chr4	129211900	129212100	270	24.49	0.44	264.07
chr2	116667117	116667317	188	24.38	0.33	228.04
chr7	64151015	64151215	324	24.38	0.29	216.15
chr13	16541540	16541740	388	24.3	0.44	265.69
chr2	145982461	145982661	266	24.12	0.86	363.34
chr9	64407696	64407896	260	24.12	0.32	225.45
chr11	119331117	119331317	342	24.07	0.36	238.68
chr17	25289284	25289484	709	24.06	2.17	527.26
chr10	105043401	105043601	573	23.98	0.38	249.11
chr10	73509476	73509676	337	23.98	0.14	151.67
chr11	17558365	17558565	334	23.98	0.18	171.22
chr11	97700262	97700462	222	23.98	0.34	233
chr13	103332709	103332909	262	23.98	0.21	186.57
chr14	10668652	10668852	410	23.98	0.33	230.5
chr4	147586549	147586749	363	23.98	0.18	171.59
chr5	144337128	144337328	260	23.98	0.17	166.29
chr6	50706524	50706724	383	23.98	0.42	258.59
chr9	103515536	103515736	277	23.97	11.11	887.22
chr19	40487454	40487654	326	23.9	0.29	215.11
chr15	6935379	6935579	252	23.88	0.46	270.57
chr5	140802311	140802511	426	23.77	0.48	280.01
chr3	21863684	21863884	256	23.74	0.69	328.54
chr13	34208537	34208737	251	23.72	0.24	199.68
chr5	143924583	143924783	182	23.68	0.32	224.43
chr2	166421575	166421775	373	23.66	0.35	235.48
chr12	84113780	84113980	326	23.51	0.28	209.82
chr5	22547379	22547579	369	23.51	0.28	212.98
chr7	113908897	113909097	262	23.51	0.28	214.76
chr7	134066272	134066472	417	23.51	0.88	364.4
chr8	122774067	122774267	305	23.51	0.32	225.93
chr3	88060335	88060535	338	23.35	0.37	242.6
chr7	65329219	65329419	359	23.33	0.32	226.46
chr11	112627263	112627463	414	23.23	0.42	257.55
chr18	5160102	5160302	497	23.19	0.64	316.26
chr5	111965116	111965316	226	23	0.46	271.22
chr13	108821004	108821204	529	22.95	0.66	319.41
chr4	116688209	116688409	369	22.95	0.34	233.72
chr1	138148341	138148541	233	22.94	0.23	194.81
chr10	111240487	111240687	346	22.94	0.12	141.19
chr10	37067418	37067618	346	22.94	0.17	166.29
chr12	99412262	99412462	260	22.94	0.36	238.25
chr17	9475909	9476109	423	22.94	0.54	294.88
chr2	109544490	109544690	333	22.94	0.25	202.2
chr2	44220032	44220232	347	22.94	0.25	203.91
chr3	34637020	34637220	259	22.94	0.26	205.1
chr5	74831337	74831537	164	22.94	0.29	216.97
chr6	142824839	142825039	399	22.94	1.27	441.47
chr6	64104882	64105082	243	22.94	0.51	287.77
chr8	56485638	56485838	301	22.94	0.14	153.77
chr5	64503874	64504074	409	22.91	0.35	237.34
chr12	117787315	117787515	336	22.8	0.4	254.55
chr4	81039369	81039569	339	22.8	0.37	245.07
chr16	33654459	33654659	210	22.78	0.32	225.27
chr3	88317387	88317587	673	22.78	0.55	295.46
chr18	46022308	46022508	680	22.69	1.06	399.94
chr2	34082658	34082858	351	22.68	0.4	255.04
chr17	49893346	49893546	208	22.64	0.17	168.51
chr15	85289225	85289425	272	22.55	0.43	261.32
chr14	54006652	54006852	371	22.53	0.4	254.56
chr18	54953463	54953663	303	22.53	0.21	184.93
chr2	75271259	75271459	211	22.53	0.42	257.61
chr3	80091040	80091240	238	22.53	0.21	187.46
chr1	108027229	108027429	308	22.52	0.36	239.81
chr14	104516848	104517048	403	22.27	1.04	393.28
chr1	53768427	53768627	352	22.24	0.27	208.78
chr15	92634207	92634407	204	22.24	0.63	314.15
chr13	29378485	29378685	324	22.21	0.9	366.21
chr2	65086383	65086583	277	21.98	0.43	259.51
chr19	47407868	47408068	207	21.95	0.27	208.34
chr6	90500750	90500950	532	21.95	1.12	407.2
chr1	21790273	21790473	351	21.89	0.24	197.01
chr10	14172767	14172967	361	21.89	0.22	189.23
chr13	111811836	111812036	531	21.89	0.49	281.24
chr14	117114155	117114355	362	21.89	0.54	294.89
chr16	64217714	64217914	283	21.89	0.15	161.4
chr17	62970826	62971026	160	21.89	0.32	224.67
chr18	38061368	38061568	408	21.89	0.15	158.98
chr19	50697223	50697423	216	21.89	0.18	173.78
chr2	142054418	142054618	312	21.89	0.16	164.23
chr2	21836045	21836245	376	21.89	0.25	205.07
chr3	86931036	86931236	255	21.89	0.21	185.89
chr7	40031534	40031734	426	21.89	0.23	196.74
chr8	112141591	112141791	376	21.89	0.13	145.26
chr10	94465125	94465325	166	21.87	0.44	264.46
chr2	21188027	21188227	548	21.87	0.89	365.28
chr8	13454379	13454579	468	21.84	2.56	566.85
chr12	112141818	112142018	577	21.83	0.97	379.49
chr14	23383468	23383668	334	21.77	0.85	354.4
chr9	10231198	10231398	356	21.77	0.52	288.47
chr1	92869154	92869354	347	21.72	0.19	179.87
chr10	74564787	74564987	234	21.72	0.2	180.22
chr7	99854485	99854685	370	21.68	0.18	174.04
chr10	24713388	24713588	934	21.66	0.36	240.78
chr3	35532846	35533046	377	21.59	0.24	197.07
chr18	4980387	4980587	346	21.55	0.13	147.31
chr2	117895199	117895399	335	21.55	0.13	149.63
chr11	6389419	6389619	292	21.53	0.35	235.1
chr1	195909078	195909278	520	21.46	0.47	275.91
chr15	26913529	26913729	360	21.42	0.15	161.83
chr11	71522095	71522295	312	21.38	0.36	240.7
chr7	46470251	46470451	255	21.38	0.24	197.61
chr11	4236311	4236511	336	21.21	0.15	158.5
chr6	55373965	55374165	313	21.21	0.21	184.44
chr10	39231045	39231245	269	21.16	0.23	193.64
chr5	111921742	111921942	440	21.06	0.63	314.57
chr8	127696942	127697142	369	21.04	0.16	164.94
chr14	13145917	13146117	1006	21.03	25	1267.33
chr8	96807097	96807297	436	21.03	0.94	374.28
chr11	93871077	93871277	315	20.9	0.09	115.43
chr12	27651323	27651523	193	20.9	0.13	148.47
chr13	98857166	98857366	382	20.9	0.5	283.9
chr14	46833915	46834115	259	20.9	0.34	233.63
chr18	54811310	54811510	211	20.9	0.12	142.12
chr2	151741862	151742062	315	20.9	0.24	198.37
chr9	49733160	49733360	830	20.9	0.75	336.31
chr10	46386459	46386659	401	20.85	0.3	219.55
chr11	112318013	112318213	308	20.85	0.15	158.55
chr11	23040830	23041030	372	20.85	0.17	165.51
chr12	45214456	45214656	185	20.85	0.2	180.58
chr12	83912922	83913122	380	20.85	0.22	190.44
chr13	10636148	10636348	192	20.85	0.34	233
chr13	119414869	119415069	238	20.85	0.15	157.33
chr13	84203253	84203453	193	20.85	0.25	200.92
chr13	85539818	85540018	211	20.85	0.17	165.76
chr14	103222575	103222775	138	20.85	0.13	145.61
chr14	12445154	12445354	321	20.85	0.35	237.95
chr14	72466469	72466669	413	20.85	0.21	184.91
chr14	99603940	99604140	135	20.85	0.13	145.61
chr15	37372863	37373063	534	20.85	0.7	332
chr16	67709806	67710006	362	20.85	0.14	151.8
chr18	87255605	87255805	249	20.85	0.15	158.49
chr19	29351700	29351900	374	20.85	0.24	197.81
chr19	38544198	38544398	363	20.85	0.26	206.31
chr2	170928851	170929051	366	20.85	0.15	158.02
chr2	3337556	3337756	150	20.85	0.2	183.42
chr2	77487258	77487458	229	20.85	0.2	180.98
chr3	35141495	35141695	285	20.85	0.21	185.15
chr3	49865617	49865817	400	20.85	0.25	204.87
chr4	33915078	33915278	317	20.85	0.28	213.72
chr4	97141414	97141614	226	20.85	0.39	250.37
chr6	52514052	52514252	348	20.85	0.27	208.51
chr6	85805738	85805938	214	20.85	0.19	179.33
chr7	97679859	97680059	370	20.85	0.24	200.32
chr8	107190744	107190944	152	20.85	0.14	154.06
chr8	33265746	33265946	479	20.85	0.31	221.75
chr8	37022891	37023091	190	20.85	0.18	171.67
chr8	56533131	56533331	355	20.85	0.23	195.92
chr9	45804108	45804308	376	20.85	0.31	222.06
chr12	15756913	15757113	303	20.83	0.13	145.64
chr12	77814691	77814891	280	20.77	0.28	211.86
chr4	141539715	141539915	259	20.75	0.17	169.62
chr11	77710156	77710356	399	20.71	0.53	289.83
chr3	34657039	34657239	384	20.66	0.49	281.12
chr2	122375198	122375398	222	20.63	0.3	219.33
chr1	54429589	54429789	448	20.57	0.39	250.54
chr11	71398091	71398291	368	20.57	0.31	224.05
chr14	44247458	44247658	275	20.57	0.26	205.8
chr18	12761677	12761877	366	20.57	0.24	197.44
chr6	125147794	125147994	281	20.57	0.25	201.13
chr7	128841014	128841214	294	20.53	0.15	161.73
chr18	69102043	69102243	670	20.44	0.48	278.78
chr19	22621489	22621689	264	20.41	0.29	215.88
chr1	162278444	162278644	334	20.38	0.16	164.94
chr6	137119807	137120007	336	20.38	0.21	184.33
chr12	117549173	117549373	247	20.35	0.72	334.8
chr17	6711464	6711664	300	20.25	0.59	306.15
chr8	73468118	73468318	596	20.18	1.14	409.99
chr12	25623155	25623355	316	20.15	0.21	184.18
chr12	72213243	72213443	232	20.15	0.46	269.57
chr5	151487206	151487406	478	20.12	0.71	334.46
chr19	18255516	18255716	395	20.07	0.29	216.66
chr10	120027331	120027531	278	20.03	0.27	207.25
chr10	68190948	68191148	172	20.03	0.23	194.06
chr10	120904276	120904476	268	20.01	0.12	142.26
chr2	169998923	169999123	439	19.96	0.34	230.68
chr11	40240945	40241145	401	19.81	0.11	130.89
chr12	78635074	78635274	341	19.81	0.48	278.8
chr13	110187449	110187649	243	19.81	0.16	163.58
chr13	86247590	86247790	329	19.81	0.15	157.87
chr14	66372028	66372228	260	19.81	0.15	158.78
chr16	85385186	85385386	367	19.81	0.11	132.55
chr17	80753756	80753956	286	19.81	0.14	153.6
chr19	15904828	15905028	285	19.81	0.37	241.23
chr2	119014010	119014210	255	19.81	0.12	141.45
chr2	124484034	124484234	251	19.81	0.4	254.42
chr2	34185882	34186082	260	19.81	0.19	178.74
chr2	75569174	75569374	219	19.81	0.11	129.71
chr3	21824903	21825103	344	19.81	0.18	172.13
chr3	55536053	55536253	375	19.81	0.14	150.86
chr3	69461546	69461746	249	19.81	0.11	133.3
chr5	13406442	13406642	327	19.81	0.13	144.52
chr6	37587811	37588011	382	19.81	0.16	163.14
chr8	6604422	6604622	242	19.81	0.14	151.63
chr9	94359882	94360082	381	19.81	0.14	150.38
chr1	196422099	196422299	581	19.8	0.28	212.88
chr14	99342245	99342445	314	19.62	0.21	184.18
chr1	165477442	165477642	352	19.59	0.25	201.82
chr1	66161570	66161770	231	19.59	0.38	245.52
chr1	88487199	88487399	377	19.59	0.38	250.06
chr1	90835051	90835251	379	19.59	0.12	140.75
chr12	86509214	86509414	365	19.59	0.41	255.05
chr13	24636858	24637058	612	19.59	0.5	286.53
chr13	6473149	6473349	221	19.59	0.17	168.39
chr13	69496727	69496927	393	19.59	0.34	232.33
chr16	29639918	29640118	358	19.59	0.17	169.52
chr3	109435604	109435804	281	19.59	0.15	161.53
chr7	18540388	18540588	193	19.59	0.17	167.09
chr4	137037807	137038007	351	19.44	0.22	189.9
chr8	93760605	93760805	173	19.3	0.2	179.95
chr11	107232854	107233054	422	19.24	0.37	243.97
chr16	91154913	91155113	373	19.24	0.45	267.91
chr18	63681141	63681341	758	19.21	0.22	190.1
chr2	123055672	123055872	223	19.18	0.26	206.92
chr9	35081011	35081211	288	19.18	0.21	184.32
chr10	70496221	70496421	403	19.16	0.23	195.59
chr7	44885819	44886019	475	19.12	0.29	216.81
chr2	72886819	72887019	275	18.92	0.26	206.14
chr18	69718664	69718864	243	18.87	0.13	145.74
chr10	82168856	82169056	359	18.81	0.11	130.3
chr9	29582514	29582714	397	18.81	0.14	152.48
chr10	12448499	12448699	339	18.77	0.27	209.77
chr12	30250763	30250963	342	18.77	0.13	144.74
chr12	66331689	66331889	418	18.77	0.23	195.96
chr13	19641594	19641794	224	18.77	0.12	137.23
chr13	20461935	20462135	401	18.77	0.16	163.32
chr13	89887373	89887573	162	18.77	0.17	166.38
chr14	92668231	92668431	232	18.77	0.15	158.24
chr16	40628038	40628238	351	18.77	0.18	169.92
chr16	71143603	71143803	187	18.77	0.1	122.73
chr17	9474530	9474730	332	18.77	0.08	111.18
chr18	24959139	24959339	149	18.77	0.12	140.13
chr19	29910446	29910646	668	18.77	0.15	160.85
chr2	125839258	125839458	248	18.77	0.08	112.09
chr2	34071726	34071926	315	18.77	0.18	172.55
chr2	65732706	65732906	349	18.77	0.15	158.19
chr3	151009793	151009993	181	18.77	0.19	175.44
chr4	103339201	103339401	312	18.77	0.15	106.08
chr4	63580611	63580811	324	18.77	0.18	171.03
chr4	81198040	81198240	295	18.77	0.68	323.82
chr4	97264330	97264530	244	18.77	0.11	134.62
chr5	130076619	130076819	136	18.77	0.15	158.98
chr5	136483628	136483828	340	18.77	0.12	138.04
chr5	4779443	4779643	268	18.77	0.12	143.33
chr6	36575121	36575321	311	18.77	0.33	229.31
chr7	97120920	97121120	264	18.77	0.11	130.08
chr8	56279224	56279424	460	18.77	0.25	203.75
chr9	100422971	100423171	264	18.77	0.2	182.84
chr9	118750631	118750831	328	18.77	0.17	169.64
chrX	38588314	38588514	355	18.77	0.14	154.06
chr19	55238977	55239177	264	18.7	0.17	166.45
chr4	125198531	125198731	221	18.7	0.14	150.53
chr11	112323087	112323287	356	18.68	0.15	156.85
chr16	22344112	22344312	305	18.66	0.3	219.24
chr6	90890125	90890325	429	18.66	0.21	184.16
chr7	78598878	78599078	328	18.66	0.12	140.22
chr1	141163304	141163504	602	18.61	1.75	493.71
chr19	21809250	21809450	188	18.61	0.23	193.03
chr2	157257967	157258167	453	18.61	0.27	207.64
chr3	21715634	21715834	253	18.61	0.21	186.87
chr6	52006203	52006403	595	18.61	0.39	251.33
chr7	114684021	114684221	228	18.61	0.13	145.02
chr11	35770677	35770877	362	18.56	0.88	364.97
chr7	134450517	134450717	168	18.56	0.16	163.1
chr1	14169542	14169742	278	18.53	0.23	194.49
chr3	108561671	108561871	236	18.53	0.32	226.87
chr6	81626677	81626877	486	18.5	0.46	270.07
chr10	70223573	70223773	325	18.49	0.33	228.36
chr3	142364343	142364543	267	18.47	0.12	142.91
chr5	114434032	114434232	131	18.41	0.11	133.68
chr3	50969397	50969597	354	18.39	0.18	171.46
chr2	79198016	79198216	259	18.38	0.13	145.74
chr11	68889641	68889841	386	18.29	0.47	275.54
chr12	29403675	29403875	351	18.29	0.12	136.78
chr14	92300027	92300227	279	18.29	0.16	162.93
chr15	61922573	61922773	504	18.29	0.3	219.68
chr16	91194599	91194799	693	18.29	1	388.56
chr17	84660134	84660334	279	18.29	0.14	153.02
chr2	179358393	179358593	415	18.29	0.19	176.99
chr8	47343345	47343545	472	18.29	0.25	202.16
chr3	34603180	34603380	288	18.25	0.16	164.94
chr3	86014080	86014280	203	18.23	0.47	273.22
chr4	97372480	97372680	384	18.22	0.15	103.97
chr14	23450116	23450316	346	18.21	0.2	181.32
chr11	100207334	100207534	357	18.19	0.16	163.65
chr2	148581419	148581619	235	18.17	0.68	324.48
chr1	90309467	90309667	370	18.15	0.18	172.16
chr11	94049637	94049837	387	18.13	0.19	179.39
chr1	121216258	121216458	195	18.09	0.2	183.46
chr19	40713367	40713567	366	18.09	0.09	120.8
chr19	55609601	55609801	269	18.09	0.51	288.08
chr3	105658982	105659182	427	18.09	0.25	203.19
chr4	96972798	96972998	335	18.09	0.14	99.58
chr2	90546248	90546448	327	18.03	0.19	176.69
chr9	89585568	89585768	275	18.03	0.12	141.54
chr12	81763040	81763240	375	18	0.18	172.35
chr12	87691468	87691668	243	17.94	0.12	136.72
chr6	58832788	58832988	284	17.94	0.1	124.73
chr16	85776951	85777151	376	17.92	0.2	181.46
chr2	115671681	115671881	441	17.91	0.2	182.45
chr10	47053642	47053842	403	17.89	0.16	164.94
chr1	122914788	122914988	343	17.81	0.14	155.53
chr10	39224874	39225074	397	17.81	0.3	220.36
chr13	56657702	56657902	321	17.81	0.17	165.97
chr15	62251287	62251487	404	17.81	0.19	174.86
chr2	161040598	161040798	170	17.81	0.13	145.26
chr5	111759869	111760069	395	17.81	0.45	267.97
chr13	46528427	46528627	373	17.79	0.11	133.36
chr8	10418982	10419182	349	17.77	0.1	123.45
chr12	83205088	83205288	482	17.73	0.22	188.76
chr13	51858986	51859186	885	17.73	0.22	188.76
chr2	101779841	101780041	363	17.73	0.11	134.51
chr4	118958839	118959039	399	17.73	0.1	128.04
chr1	44536352	44536552	383	17.72	0.1	126.16
chr10	67349900	67350100	217	17.72	0.1	128.52
chr10	93213545	93213745	283	17.72	0.16	162.27
chr12	3372154	3372354	310	17.72	0.14	150.03
chr12	35593498	35593698	170	17.72	0.09	115.7
chr12	55618405	55618605	213	17.72	0.15	107.05
chr13	4665669	4665869	195	17.72	0.12	142.22
chr13	84222985	84223185	242	17.72	0.11	135.22
chr15	62732817	62733017	330	17.72	0.23	192.92
chr17	73126956	73127156	186	17.72	0.1	123.26
chr18	60088556	60088756	189	17.72	0.12	139.46
chr18	69250481	69250681	217	17.72	0.13	148.27
chr19	34865719	34865919	358	17.72	0.13	149.9
chr2	101804183	101804383	135	17.72	0.25	204.69
chr2	109718316	109718516	135	17.72	0.14	155.42
chr2	72227876	72228076	290	17.72	0.11	132.79
chr3	159821355	159821555	329	17.72	0.22	190.63
chr3	37949715	37949915	199	17.72	0.22	191.34
chr3	50790830	50791030	261	17.72	0.14	154.15
chr3	85024051	85024251	298	17.72	0.11	134.13
chr4	116272803	116273003	207	17.72	0.08	112.33
chr4	48308602	48308802	326	17.72	0.11	134.67
chr4	48945790	48945990	214	17.72	0.11	129.62
chr4	88961925	88962125	386	17.72	0.11	131.28
chr4	95176927	95177127	393	17.72	0.14	151.03
chr5	64980643	64980843	322	17.72	0.25	203.31
chr5	9017479	9017679	424	17.72	0.15	159.65
chr8	35768904	35769104	296	17.72	0.19	176.17
chr8	97008263	97008463	137	17.72	0.11	129.5
chr9	86418970	86419170	270	17.72	0.19	179.37
chrX	129431930	129432130	126	17.72	0.13	96.19
chr1	70930928	70931128	392	17.64	0.24	198.45
chr10	99000068	99000268	338	17.63	0.16	163.74
chr11	63271458	63271658	237	17.63	0.1	123.61
chr12	70420458	70420658	390	17.63	0.28	211.98
chr12	91299574	91299774	218	17.63	0.14	154.09
chr13	63563882	63564082	516	17.63	0.33	227.62
chr15	34769184	34769384	376	17.63	0.11	130.81
chr16	83924755	83924955	481	17.63	0.19	177.5
chr18	46086473	46086673	229	17.63	0.29	216.1
chr5	103401617	103401817	1069	17.63	0.6	307.72
chr6	22744402	22744602	642	17.63	0.57	301.38
chr6	63840850	63841050	356	17.63	0.08	111.37
chr7	135886019	135886219	1213	17.63	0.61	307.8
chr11	111634243	111634443	346	17.61	0.6	306.22
chr1	183940173	183940373	296	17.57	0.69	327.62
chr12	54903262	54903462	326	17.53	0.19	179.04
chr4	144371681	144371881	327	17.53	0.14	154.09
chr9	102651583	102651783	296	17.53	0.21	186.99
chr6	140909170	140909370	375	17.51	0.2	180.62
chr11	6056764	6056964	148	17.44	0.2	180.32
chr18	15548176	15548376	307	17.42	0.18	171.82
chr19	9020582	9020782	452	17.42	0.26	205.85
chr2	123930121	123930321	220	17.42	0.19	178.87
chr4	128615514	128615714	220	17.42	0.12	136.49
chr5	22677728	22677928	270	17.42	0.22	190.84
chr10	66315767	66315967	356	17.39	0.1	121.56
chr18	55887568	55887768	573	17.38	0.49	282.27
chr7	79399559	79399759	282	17.33	0.2	183.41
chr13	91845172	91845372	311	17.32	0.13	97.23
chr14	117298006	117298206	245	17.32	0.1	122.75
chr4	96211208	96211408	387	17.31	0.18	173.14
chr1	39845182	39845382	215	17.3	0.11	135.11
chr11	31095747	31095947	210	17.25	0.15	161.83
chr1	174186590	174186790	384	17.24	0.31	223.48
chr2	146240526	146240726	355	17.24	0.14	102.05
chr3	129632343	129632543	382	17.24	0.16	164.62
chr5	128797727	128797927	239	17.24	0.16	162.95
chr5	85227784	85227984	340	17.24	0.22	191.57
chr6	120738970	120739170	361	17.24	0.16	164.94
chr7	100557408	100557608	310	17.24	0.13	146.19
chr7	96740569	96740769	194	17.24	0.26	205.86
chr8	73254163	73254363	256	17.24	0.16	107.84
chr18	73411970	73412170	345	17.21	0.15	161.83
chr19	50575335	50575535	150	17.2	0.12	136.37
chr8	123384905	123385105	328	17.2	0.15	106.96
chr12	32491026	32491226	313	17.18	0.16	162.58
chr2	124060949	124061149	384	17.12	0.16	164.94
chr13	113891716	113891916	318	17.09	0.11	133.36
chr1	183889806	183890006	339	17.08	0.12	142.87
chr1	79739853	79740053	322	17.08	0.28	209.84
chr7	113693400	113693600	214	17.08	0.19	179.09
chr9	49714278	49714478	276	17.08	0.14	101.83
chr15	77190894	77191094	286	17.04	0.16	163.39
chr2	92748810	92749010	214	17.04	0.1	120.94
chr17	10178562	10178762	413	16.98	0.31	222
chr15	81118484	81118684	382	16.92	0.08	109.6
chr2	181717188	181717388	410	16.92	0.28	213.06
chr8	10953482	10953682	338	16.88	0.26	205.23
chr1	55793493	55793693	305	16.86	0.16	164.94
chr15	58806760	58806960	555	16.82	1.01	388.77
chr13	111287626	111287826	319	16.8	0.15	107.67
chr4	8777703	8777903	294	16.75	0.12	143.08
chr1	93356296	93356496	140	16.73	0.13	148
chr2	147933760	147933960	292	16.71	0.24	198.45
chr10	24126646	24126846	172	16.68	0.08	111.64
chr10	63373980	63374180	356	16.68	0.1	120.91
chr10	8962654	8962854	355	16.68	0.11	129.53
chr10	90775328	90775528	326	16.68	0.17	88.51
chr11	35820078	35820278	270	16.68	0.08	110.35
chr11	54597873	54598073	327	16.68	0.23	193.5
chr12	26731584	26731784	448	16.68	0.17	168.45
chr12	27489933	27490133	310	16.68	0.14	101.79
chr12	57700813	57701013	172	16.68	0.1	120.94
chr13	26664750	26664950	527	16.68	0.36	238.88
chr13	31672938	31673138	165	16.68	0.09	118.32
chr13	63561858	63562058	202	16.68	0.1	125.68
chr13	84205512	84205712	271	16.68	0.18	171.78
chr13	85378922	85379122	341	16.68	0.27	207.18
chr14	85580792	85580992	224	16.68	0.17	168.88
chr16	49255653	49255853	213	16.68	0.14	102.53
chr18	47983603	47983803	842	16.68	0.67	321.42
chr18	69717187	69717387	473	16.68	0.17	165.5
chr18	84856556	84856756	268	16.68	0.16	161.93
chr19	21232857	21233057	288	16.68	0.09	117.55
chr19	21791157	21791357	359	16.68	0.14	150.93
chr2	146575789	146575989	235	16.68	0.28	210
chr2	16600772	16600972	185	16.68	0.08	110.23
chr2	20886268	20886468	310	16.68	0.16	84.14
chr2	29453642	29453842	306	16.68	0.18	92.67
chr2	46488573	46488773	138	16.68	0.51	287.89
chr2	78832026	78832226	346	16.68	0.09	117.11
chr3	137674895	137675095	327	16.68	0.15	159.93
chr3	39401001	39401201	327	16.68	0.13	145.89
chr3	55512006	55512206	360	16.68	0.1	121.89
chr3	57692685	57692885	336	16.68	0.14	151.83
chr3	86721926	86722126	503	16.68	0.15	160.53
chr4	6714183	6714383	290	16.68	0.15	161.5
chr4	81233834	81234034	246	16.68	0.08	108.84
chr4	98655677	98655877	176	16.68	0.1	126.31
chr5	9901327	9901527	195	16.68	0.2	181.73
chr6	101945481	101945681	585	16.68	0.24	198.01
chr6	10919927	10920127	306	16.68	0.14	152.05
chr7	58115178	58115378	135	16.68	0.15	107.7
chr8	35213628	35213828	343	16.68	0.09	118.68
chr8	72050737	72050937	314	16.68	0.09	115.48
chr9	100495192	100495392	258	16.68	0.13	94.58
chr9	49545633	49545833	306	16.68	0.15	103.43
chrX	157865448	157865648	233	16.68	0.16	108.16
chrX	6436694	6436894	320	16.68	0.1	121.18
chrX	82081809	82082009	139	16.68	0.15	107
chr10	99451799	99451999	286	16.66	0.23	193.55
chr11	101293779	101293979	399	16.66	0.19	178.01
chr11	71579427	71579627	183	16.66	0.11	132.46
chr12	42597506	42597706	295	16.66	0.39	251.28
chr13	44111667	44111867	310	16.66	0.11	130.3
chr15	62866015	62866215	323	16.66	0.25	202.69
chr17	12271765	12271965	259	16.66	0.23	193.81
chr2	78860303	78860503	355	16.66	0.17	88.51
chr7	72647950	72648150	356	16.66	0.15	159.08
chr8	106853828	106854028	368	16.66	0.09	119.36
chr9	49817153	49817353	314	16.66	0.14	153.49
chr8	46437234	46437434	379	16.65	0.09	118.37
chr4	45230151	45230351	395	16.6	0.11	133.46
chr1	159820018	159820218	304	16.56	0.08	110.05
chr14	92709173	92709373	378	16.55	0.1	126.37
chr15	30230337	30230537	378	16.55	0.16	164.82
chr2	10180553	10180753	388	16.55	0.22	189.7
chr7	34027063	34027263	244	16.55	0.09	117.36
chr8	113695287	113695487	378	16.55	0.14	149.9
chr13	100200506	100200706	312	16.5	0.38	247.46
chr13	58948206	58948406	216	16.5	0.09	115.98
chr16	44580433	44580633	227	16.5	0.09	116.2
chr1	130232632	130232832	424	16.46	0.62	312.75
chr1	43639500	43639700	271	16.46	0.12	137.08
chr11	53965827	53966027	218	16.46	0.13	148.29
chr15	25357211	25357411	334	16.46	0.15	156.85
chr15	61225010	61225210	343	16.46	0.14	151.71
chr16	24931895	24932095	447	16.46	0.31	221.52
chr17	9619240	9619440	339	16.46	0.35	237.66
chr5	134796866	134797066	202	16.46	0.13	148.22
chr6	120437822	120438022	339	16.46	0.09	120.04
chr7	15293651	15293851	623	16.46	0.83	353.72
chr1	40734535	40734735	242	16.45	0.1	127.54
chr12	29682289	29682489	517	16.45	0.44	265.87
chr4	129468727	129468927	293	16.44	0.31	222.73
chr5	102800729	102800929	237	16.43	0.09	118.26
chr11	108848787	108848987	319	16.4	0.3	219.4
chr14	75617160	75617360	373	16.38	0.16	164.94
chr13	113281054	113281254	316	16.33	0.15	158.7
chr14	69572767	69572967	362	16.33	0.11	133.89
chr3	21989408	21989608	479	16.33	0.24	199.76
chr12	40466996	40467196	284	16.25	0.14	153.09
chr15	54992799	54992999	289	16.25	0.17	166.42
chr6	48796225	48796425	266	16.25	0.09	115.41
chr9	23158887	23159087	390	16.25	0.14	153.29
chr3	55549559	55549759	176	16.18	0.27	207.11
chr4	97110635	97110835	364	16.17	0.15	160.53
chr14	24151347	24151547	506	16.09	0.27	207.38
chr1	73204304	73204504	422	16.08	0.2	182.2
chr19	38705110	38705310	341	16.08	0.12	142.33
chr5	75095151	75095351	167	16.08	0.11	129.02
chr7	139396715	139396915	450	16.06	0.33	227.77
chr1	90640833	90641033	216	16.03	0.17	165.91
chr7	132050410	132050610	270	16.03	0.09	118.17
chr1	167750799	167750999	420	16	0.26	206.45
chr13	44029825	44030025	202	15.97	0.15	160.53
chr2	84097381	84097581	367	15.96	0.09	113.8
chr6	97067895	97068095	328	15.96	0.12	137.53
chr11	109292434	109292634	358	15.87	0.13	96.12
chr9	78289534	78289734	243	15.87	0.15	82.59
chr6	114255872	114256072	333	15.85	0.09	118
chr1	192823504	192823704	312	15.84	0.11	132
chr1	121083063	121083263	302	15.68	0.12	138.64
chr1	148949578	148949778	325	15.68	0.09	113.94
chr1	184755752	184755952	706	15.68	0.24	198.08
chr1	21396712	21396912	275	15.68	0.08	111.04
chr10	39223975	39224175	435	15.68	0.16	162
chr11	117226201	117226401	217	15.68	0.11	134.09
chr11	18481626	18481826	950	15.68	0.35	236.08
chr11	93860117	93860317	249	15.68	0.33	230
chr12	78661649	78661849	353	15.68	0.08	111.64
chr12	85076846	85077046	439	15.68	0.18	172.61
chr12	99707232	99707432	267	15.68	0.15	104.14
chr13	111655284	111655484	307	15.68	0.13	147.15
chr13	84922299	84922499	382	15.68	0.8	348.72
chr13	85044583	85044783	311	15.68	0.21	186.35
chr15	56250873	56251073	209	15.68	0.13	95.11
chr16	24087567	24087767	388	15.68	0.2	180.07
chr17	15081917	15082117	297	15.68	0.08	109.57
chr19	15736671	15736871	363	15.68	0.12	137.71
chr2	5593299	5593499	394	15.68	0.09	118.4
chr2	71330494	71330694	344	15.68	0.08	108.95
chr2	83524792	83524992	352	15.68	0.08	108.71
chr4	41895821	41896021	389	15.68	0.18	174.29
chr5	137579541	137579741	338	15.68	0.15	158.48
chr5	92984483	92984683	428	15.68	0.22	190.42
chr6	32333127	32333327	337	15.68	0.12	138.29
chr7	63836088	63836288	395	15.68	0.23	195.59
chr8	88391149	88391349	274	15.68	0.12	137.42
chr1	127956784	127956984	323	15.64	0.12	135.89
chr1	89145107	89145307	295	15.64	0.32	68.87
chr10	109237126	109237326	280	15.64	0.16	85.87
chr10	36238756	36238956	225	15.64	0.17	87.4
chr10	37381438	37381638	300	15.64	0.11	131.98
chr10	52431166	52431366	308	15.64	0.14	99.56
chr10	85819805	85820005	212	15.64	0.1	124.01
chr10	98371806	98372006	146	15.64	0.1	128.85
chr11	10914136	10914336	173	15.64	0.09	116.27
chr11	120048884	120049084	347	15.64	0.15	107.25
chr11	44685251	44685451	296	15.64	0.14	103.03
chr11	8154183	8154383	193	15.64	0.18	92.07
chr12	60248869	60249069	192	15.64	0.13	95.97
chr12	73295245	73295445	294	15.64	0.13	96.23
chr13	110611816	110612016	236	15.64	0.13	98.05
chr13	52574772	52574972	400	15.64	0.16	162.61
chr13	78891444	78891644	337	15.64	0.08	113.57
chr16	26443446	26443646	129	15.64	0.17	89
chr16	40209490	40209690	200	15.64	0.13	145.09
chr16	40213890	40214090	275	15.64	0.12	139.58
chr16	41732375	41732575	402	15.64	0.1	123.9
chr16	43422655	43422855	304	15.64	0.17	87.01
chr16	66820165	66820365	209	15.64	0.08	112.02
chr17	66915276	66915476	303	15.64	0.09	115.39
chr18	49524096	49524296	336	15.64	0.08	109.55
chr19	22289675	22289875	334	15.64	0.13	95.95
chr2	107654463	107654663	312	15.64	0.13	94.78
chr2	77961088	77961288	331	15.64	0.09	116.45
chr3	109497112	109497312	279	15.64	0.12	140
chr3	119389301	119389501	250	15.64	0.09	114.48
chr3	138741101	138741301	453	15.64	0.26	205.62
chr3	27042020	27042220	322	15.64	0.17	168.1
chr3	65562661	65562861	245	15.64	0.17	86.56
chr3	86056781	86056981	220	15.64	0.18	92.65
chr3	9156882	9157082	258	15.64	0.2	182.71
chr3	9868275	9868475	456	15.64	0.11	131.94
chr4	101752801	101753001	441	15.64	0.12	137.09
chr4	34499976	34500176	316	15.64	0.15	107.44
chr4	63815813	63816013	148	15.64	0.08	112.58
chr4	63816758	63816958	223	15.64	0.11	135.76
chr4	66072610	66072810	136	15.64	0.11	135.24
chr4	81982801	81983001	213	15.64	0.09	119.76
chr5	91358753	91358953	332	15.64	0.13	143.88
chr6	103640259	103640459	388	15.64	0.11	130
chr6	129686264	129686464	397	15.64	0.15	104.82
chr7	70297820	70298020	325	15.64	0.15	81.24
chr7	73517906	73518106	344	15.64	0.14	77.53
chr7	75629557	75629757	430	15.64	0.18	174.4
chr8	34425445	34425645	340	15.64	0.12	139.27
chr9	103416906	103417106	386	15.64	0.14	151.83
chrX	19819376	19819576	258	15.64	0.13	97.66
chrX	81365263	81365463	167	15.64	0.16	84.91
chr3	105531818	105532018	452	15.57	0.28	214.86
chr10	110521343	110521543	220	15.55	0.16	164.82
chr4	130086984	130087184	223	15.54	0.18	172.81
chr12	85107328	85107528	298	15.51	0.18	171.99
chr3	35280318	35280518	561	15.51	0.18	174.27
chr14	15072589	15072789	374	15.5	0.14	98.77
chr9	66500809	66501009	279	15.49	0.09	119.05
chr15	6257724	6257924	140	15.47	0.17	88.47
chr19	4572166	4572366	138	15.47	0.08	110.78
chr7	139170462	139170662	275	15.47	0.14	102.56
chr7	45491660	45491860	276	15.47	0.13	97.27
chr7	83362429	83362629	387	15.47	0.13	147.62
chr9	27366663	27366863	235	15.47	0.16	163.84
chr9	41934572	41934772	482	15.47	0.31	223.44
chr18	36001020	36001220	223	15.44	0.14	150.94
chr1	191627226	191627426	240	15.4	0.11	130.94
chr6	54081534	54081734	346	15.4	0.14	152.81
chr18	65765650	65765850	233	15.33	0.09	118.25
chr2	134621023	134621223	308	15.33	0.08	110.05
chr10	84115773	84115973	318	15.29	0.18	91.95
chr12	105927905	105928105	209	15.29	0.12	141.44
chr2	146022332	146022532	355	15.29	0.11	135.32
chr7	64718885	64719085	261	15.29	0.12	137.24
chr11	107684110	107684310	316	15.27	0.13	94.33
chr7	73070662	73070862	317	15.26	0.16	164.94
chr8	117477366	117477566	364	15.2	0.09	118.26
chr19	47344619	47344819	384	15.15	0.13	144.43
chr12	33309796	33309996	281	15.14	0.13	145.74
chr7	82272044	82272244	316	15.14	0.16	85.29
chr4	111095355	111095555	268	15.12	0.21	184.86
chr2	122043517	122043717	245	15.11	0.14	100.85
chr16	22355009	22355209	397	15.1	0.09	118.37
chr15	64419899	64420099	387	15.09	0.11	133.36
chr1	121084400	121084600	325	15.07	0.22	192.54
chr10	84116808	84117008	349	15.07	0.16	164.94
chr12	106300092	106300292	216	15.07	0.09	120.71
chr12	3238140	3238340	392	15.07	1.15	410.22
chr13	112413152	112413352	579	15.07	0.19	175.46
chr15	90883950	90884150	230	15.07	0.18	89.93
chr2	24325281	24325481	376	15.07	0.09	117.49
chr6	31051419	31051619	456	15.07	0.2	181.51
chr6	54689838	54690038	410	15.01	0.11	134.16
chr6	72146178	72146378	232	15.01	0.11	129.63
chr6	83451568	83451768	284	15.01	0.11	132.67
chr3	130279484	130279684	419	14.96	0.12	142.06
chr3	35524559	35524759	316	14.96	0.13	97.97
chr4	8943750	8943950	403	14.96	0.38	249.94
chr7	46301908	46302108	132	14.93	0.18	91.09
chr1	106595907	106596107	286	14.89	0.13	96.54
chr1	144962127	144962327	903	14.89	0.3	217.47
chr4	149530462	149530662	302	14.89	0.13	143.69
chr7	29205702	29205902	297	14.89	0.1	121.7
chr13	104459109	104459309	352	14.88	0.16	83.71
chr11	71586810	71587010	370	14.84	0.13	145.86
chr11	84596743	84596943	254	14.84	0.14	102.76
chr1	59733649	59733849	139	14.83	0.13	94.17
chr11	7366381	7366581	139	14.8	0.13	149.78
chr15	85480789	85480989	333	14.8	0.1	121.48
chr16	39310060	39310260	254	14.8	0.1	121.56
chr16	90338610	90338810	195	14.8	0.12	142.22
chr2	6512019	6512219	197	14.8	0.11	130.85
chr2	91131151	91131351	494	14.8	0.34	235.04
chr5	132514465	132514665	431	14.8	0.13	149.07
chr5	68121597	68121797	276	14.8	0.15	105.21
chr7	131992212	131992412	317	14.8	0.09	115.77
chr8	125904420	125904620	368	14.8	0.14	152.81
chr8	48038505	48038705	313	14.8	0.13	98.18
chr9	27833803	27834003	435	14.8	0.22	192.12
chr1	192429081	192429281	543	14.79	0.25	204.94
chr2	180451051	180451251	374	14.79	0.08	111.1
chr12	30249456	30249656	194	14.75	0.15	105
chr15	57841713	57841913	155	14.74	0.11	130.65
chr4	71251455	71251655	348	14.72	0.16	162.34
chr10	32869550	32869750	137	14.7	0.15	104.43
chr11	85674570	85674770	528	14.7	0.4	253.18
chr12	100567435	100567635	305	14.7	0.15	82.75
chr12	16286603	16286803	330	14.7	0.17	88.48
chr13	42667682	42667882	276	14.7	0.32	68.55
chr13	98875307	98875507	294	14.7	0.18	90.78
chr14	33161021	33161221	138	14.7	0.09	120.8
chr2	10134372	10134572	189	14.7	0.09	119.5
chr3	59224336	59224536	308	14.7	0.15	104.61
chr4	46450376	46450576	340	14.7	0.15	105.13
chr5	51968289	51968489	355	14.7	0.13	146.7
chr6	81737679	81737879	426	14.7	0.14	156.02
chr6	87587110	87587310	258	14.7	0.18	174.63
chr9	116867514	116867714	280	14.7	0.11	134.84
chr9	120468372	120468572	327	14.7	0.16	83.71
chr16	91151447	91151647	377	14.64	0.2	183.85
chr1	66321907	66322107	350	14.6	0.11	134.57
chr1	68907060	68907260	322	14.6	0.16	86.12
chr10	10964683	10964883	319	14.6	0.09	116.42
chr10	25061506	25061706	278	14.6	0.15	105.81
chr10	30313874	30314074	320	14.6	0.14	78.87
chr10	43616277	43616477	305	14.6	0.09	120.09
chr10	65666319	65666519	387	14.6	0.15	104.75
chr10	69815023	69815223	365	14.6	0.13	94.14
chr10	74550691	74550891	138	14.6	0.14	101.77
chr10	93201786	93201986	201	14.6	0.17	169.07
chr11	110360726	110360926	138	14.6	0.16	86.29
chr11	25000076	25000276	133	14.6	0.15	83.23
chr12	45796208	45796408	172	14.6	0.15	103.92
chr12	69381738	69381938	372	14.6	0.1	127.38
chr13	24056930	24057130	372	14.6	0.14	103.16
chr13	29777287	29777487	277	14.6	0.1	125.04
chr14	27983713	27983913	355	14.6	0.08	113.41
chr14	74598000	74598200	431	14.6	0.12	138.06
chr14	85069823	85070023	401	14.6	0.1	123.81
chr14	92426738	92426938	347	14.6	0.16	85.74
chr16	45169720	45169920	327	14.6	0.1	121.56
chr16	63748682	63748882	309	14.6	0.13	94.27
chr16	66687442	66687642	253	14.6	0.14	98.94
chr16	72104915	72105115	399	14.6	0.15	157.11
chr16	77382588	77382788	205	14.6	0.13	95.19
chr17	15793865	15794065	358	14.6	0.22	74.07
chr18	16856559	16856759	395	14.6	0.13	148.32
chr18	16910734	16910934	134	14.6	1.61	58.01
chr18	68256610	68256810	130	14.6	0.09	117.07
chr18	85767935	85768135	372	14.6	0.12	141.72
chr19	18051807	18052007	182	14.6	0.15	83.18
chr19	21219169	21219369	175	14.6	0.09	116.95
chr19	34261761	34261961	305	14.6	0.09	116.29
chr19	5846656	5846856	374	14.6	0.08	108.75
chr2	102207278	102207478	164	14.6	0.14	100.95
chr2	108398624	108398824	263	14.6	0.14	103.08
chr2	116709770	116709970	547	14.6	0.12	137.68
chr2	146402471	146402671	526	14.6	0.4	252.41
chr2	72241932	72242132	273	14.6	0.14	99.87
chr2	77971296	77971496	316	14.6	0.15	107.05
chr2	78228883	78229083	139	14.6	0.18	90.74
chr2	91772374	91772574	343	14.6	0.14	153.46
chr3	109401163	109401363	175	14.6	0.19	93.23
chr3	143851990	143852190	283	14.6	0.23	196.69
chr3	148385929	148386129	357	14.6	0.15	106.51
chr3	157144323	157144523	339	14.6	0.13	94.78
chr4	33252075	33252275	272	14.6	0.11	133.41
chr5	74997990	74998190	281	14.6	0.1	127.55
chr6	131343161	131343361	131	14.6	0.15	80.18
chr6	50042448	50042648	143	14.6	0.14	79.01
chr6	8847399	8847599	325	14.6	0.17	88.63
chr7	118784871	118785071	366	14.6	0.17	169.54
chr7	5502412	5502612	139	14.6	0.17	88.94
chr7	56286380	56286580	207	14.6	0.16	107.97
chr7	6445021	6445221	140	14.6	0.18	91.4
chr8	84666399	84666599	167	14.6	0.15	106.08
chr8	84923238	84923438	352	14.6	0.19	92.88
chr8	93752267	93752467	328	14.6	0.11	134.87
chr9	67988118	67988318	147	14.6	0.08	109.08
chr9	85021672	85021872	293	14.6	0.1	121.07
chr1	14277578	14277778	331	14.58	0.08	111.5
chr2	80652078	80652278	505	14.58	0.16	164.94
chr2	126142075	126142275	307	14.57	0.15	103.97
chr1	64123835	64124035	303	14.55	0.12	137.53
chr18	55941425	55941625	287	14.55	0.13	94.17
chr1	69090652	69090852	266	14.51	0.08	111.1
chr1	186150177	186150377	263	14.48	0.22	192.37
chr2	102821584	102821784	227	14.48	0.13	146.98
chr9	22126585	22126785	209	14.48	0.1	126.65
chr13	71186618	71186818	371	14.46	0.12	142.91
chr2	105217643	105217843	289	14.44	0.16	83.63
chr9	110132591	110132791	357	14.44	0.14	149.95
chr19	14665047	14665247	208	14.42	0.12	137.53
chr8	121033466	121033666	360	14.41	0.1	125.8
chr1	133301304	133301504	315	14.4	0.1	128.84
chr15	72719374	72719574	389	14.4	0.11	128.99
chr15	81638522	81638722	347	14.4	0.15	159.46
chr4	46832362	46832562	180	14.4	0.09	118.75
chr11	32701137	32701337	341	14.37	0.27	207.47
chr13	90069450	90069650	320	14.37	0.13	93.81
chr17	45197311	45197511	387	14.37	0.11	135.87
chr14	100112284	100112484	190	14.35	0.18	171
chr9	59455126	59455326	304	14.35	0.12	140.3
chr1	136164304	136164504	374	14.34	0.09	118.2
chr15	7063032	7063232	309	14.34	0.14	153.73
chr5	131962285	131962485	322	14.34	0.1	128.09
chr7	76266331	76266531	386	14.34	0.11	131.98
chr11	112655879	112656079	316	14.33	0.08	111.84
chr1	161252393	161252593	312	14.32	0.08	110.35
chr18	76061668	76061868	322	14.25	0.13	149.09
chr2	146385586	146385786	274	14.25	0.15	79.23
chr2	30941887	30942087	366	14.25	0.1	122.41
chr6	127701000	127701200	359	14.25	0.13	96.94
chr7	118383447	118383647	263	14.25	0.08	109.84
chr7	18759128	18759328	306	14.25	0.1	124.73
chr10	86919605	86919805	394	14.2	0.1	125.8
chr1	179477311	179477511	521	14.18	0.19	177.62
chr11	75218485	75218685	344	14.17	0.14	76.61
chr13	60623979	60624179	312	14.17	0.1	122.24
chr13	54434967	54435167	204	14.14	0.17	86.52
chr13	59953458	59953658	335	14.12	0.09	113.8
chr1	183475113	183475313	722	14.11	0.18	169.96
chr15	100433210	100433410	596	14.11	0.14	151.81
chr16	89419515	89419715	340	14.11	0.15	106.2
chr17	86833089	86833289	366	14.11	0.1	120.99
chr2	169910017	169910217	362	14.11	0.19	175.06
chr4	102032327	102032527	342	14.11	0.11	130.12
chr5	33991373	33991573	324	14.11	0.12	141.43
chr15	74363138	74363338	360	14.08	0.11	131.88
chr18	54824187	54824387	191	14.07	0.14	77.45
chr2	163352864	163353064	379	14.07	0.09	116.65
chr3	9628527	9628727	253	14.07	0.17	86.52
chr5	134350993	134351193	172	14.07	0.09	114.62
chr8	96461342	96461542	253	14.07	0.13	98.17
chr5	76002017	76002217	440	14.05	0.25	204.58
chr2	70155850	70156050	323	14.04	0.19	176.19
chr6	16163162	16163362	152	14.02	0.14	102.01
chr15	95931859	95932059	210	14	0.16	84.91
chr3	131043775	131043975	445	14	0.1	123.02
chr9	42133062	42133262	244	14	0.22	190.76
chr1	190888680	190888880	419	13.97	0.29	215.92
chr1	84056192	84056392	305	13.97	0.1	121.56
chr1	5013143	5013343	476	13.93	0.14	151.25
chr1	87800796	87800996	319	13.93	0.18	91.54
chr10	93602566	93602766	256	13.93	0.15	106.83
chr11	100755569	100755769	348	13.93	0.09	117.55
chr11	84726578	84726778	346	13.93	0.2	180.51
chr12	4521594	4521794	400	13.93	0.11	131.74
chr12	87690306	87690506	365	13.93	0.12	142.98
chr18	31370350	31370550	368	13.93	0.1	122.27
chr2	152034902	152035102	269	13.93	0.16	85.09
chr7	79898176	79898376	324	13.93	0.14	102.09
chr9	111105389	111105589	326	13.93	0.18	91.56
chr7	65333208	65333408	294	13.92	0.18	91.52
chr11	31634201	31634401	295	13.87	0.27	207.41
chr11	68031516	68031716	402	13.87	0.17	168.11
chr15	78815770	78815970	166	13.87	0.16	164.91
chr7	28671176	28671376	140	13.87	0.1	125.05
chr9	78287064	78287264	262	13.85	0.12	137.53
chr2	24921876	24922076	245	13.78	0.11	129.92
chr8	13430467	13430667	280	13.78	0.14	150.88
chr11	80152024	80152224	358	13.77	0.26	207.08
chr2	116812167	116812367	281	13.77	0.1	125.8
chr15	84590563	84590763	198	13.75	0.14	153.73
chr1	74044639	74044839	365	13.72	0.29	215.24
chr11	74365126	74365326	323	13.72	0.14	77.48
chr15	29474678	29474878	158	13.72	0.13	97.54
chr16	86821961	86822161	308	13.72	0.12	138.88
chr17	25396124	25396324	323	13.72	0.11	131.75
chr17	86897000	86897200	459	13.72	0.12	142.44
chr17	88224965	88225165	422	13.72	0.1	127.68
chr19	56082694	56082894	305	13.72	0.15	104.86
chr2	116671350	116671550	308	13.72	0.14	99.02
chr3	28212699	28212899	216	13.72	0.14	77.75
chr4	41758169	41758369	433	13.72	0.1	126.09
chr5	78197430	78197630	289	13.72	0.27	208.46
chr6	66966947	66967147	358	13.72	0.09	118.46
chr7	117544530	117544730	254	13.72	0.21	72.71
chr8	113702095	113702295	197	13.72	0.14	102.54
chr8	11557933	11558133	278	13.72	0.09	117.66
chr9	118104592	118104792	326	13.72	0.12	140.31
chr1	59382587	59382787	338	13.67	0.14	101.9
chr1	79987197	79987397	201	13.67	0.18	75.32
chr18	65646001	65646201	353	13.67	0.1	121.56
chr8	118334443	118334643	341	13.67	0.14	102.98
chr2	5554387	5554587	375	13.63	0.15	106.2
chr5	67371049	67371249	301	13.61	0.16	84.45
chr14	46859169	46859369	630	13.6	0.41	255.95
chr1	139195044	139195244	310	13.55	0.33	70.66
chr1	144896790	144896990	339	13.55	0.12	140.05
chr1	33439537	33439737	286	13.55	0.18	90.43
chr1	67318738	67318938	126	13.55	0.21	72.85
chr1	96334239	96334439	397	13.55	0.09	116.28
chr1	99693671	99693871	394	13.55	0.19	92.85
chr10	114879188	114879388	293	13.55	0.17	86.45
chr10	19735641	19735841	284	13.55	0.1	123.4
chr10	69927807	69928007	292	13.55	0.14	99.6
chr10	92513481	92513681	293	13.55	0.14	77.62
chr11	18813388	18813588	171	13.55	0.14	76.61
chr11	20689191	20689391	377	13.55	0.09	118.81
chr11	7876018	7876218	362	13.55	0.08	109.25
chr12	12829660	12829860	170	13.55	0.15	81.18
chr12	15592145	15592345	278	13.55	0.14	102.89
chr12	37845305	37845505	256	13.55	0.15	80.51
chr12	47247806	47248006	216	13.55	0.09	117.82
chr12	47511401	47511601	332	13.55	0.08	112.23
chr12	49098620	49098820	136	13.55	0.15	80.27
chr12	66177917	66178117	307	13.55	0.15	82.99
chr12	69647665	69647865	213	13.55	0.08	111.35
chr12	97760422	97760622	187	13.55	0.13	96.83
chr13	46883011	46883211	138	13.55	0.21	186.53
chr13	5537321	5537521	196	13.55	0.17	86.85
chr13	76663546	76663746	241	13.55	0.09	116.63
chr13	84821314	84821514	233	13.55	0.21	71.64
chr13	85540371	85540571	169	13.55	0.14	78.47
chr14	19755618	19755818	273	13.55	0.22	74.82
chr14	22186402	22186602	140	13.55	0.15	104.18
chr14	58568346	58568546	139	13.55	0.14	77.54
chr14	79217042	79217242	292	13.55	0.13	93.51
chr15	91989309	91989509	204	13.55	0.08	109.53
chr15	92423029	92423229	199	13.55	0.08	112.18
chr16	21406979	21407179	135	13.55	0.14	100.37
chr16	70468794	70468994	217	13.55	0.19	92.98
chr16	73938197	73938397	373	13.55	0.13	94.78
chr16	77119696	77119896	278	13.55	0.14	101.93
chr17	15698494	15698694	413	13.55	0.14	100.89
chr17	31908768	31908968	329	13.55	0.14	100.25
chr17	36687140	36687340	285	13.55	0.17	89.59
chr17	91360123	91360323	326	13.55	0.09	118.27
chr18	69701728	69701928	220	13.55	0.14	100.53
chr18	69704846	69705046	272	13.55	0.11	130.75
chr19	14574097	14574297	286	13.55	0.16	84.67
chr19	27970810	27971010	373	13.55	0.09	117.68
chr2	124342695	124342895	310	13.55	0.17	87.08
chr2	126507388	126507588	312	13.55	0.18	90.01
chr2	138588700	138588900	309	13.55	0.17	86.57
chr2	40332677	40332877	225	13.55	0.31	67.98
chr2	51106925	51107125	377	13.55	0.18	90.44
chr2	71044270	71044470	273	13.55	0.16	84.01
chr3	122463240	122463440	384	13.55	0.13	144.05
chr3	126969520	126969720	137	13.55	0.09	119.87
chr3	20149069	20149269	200	13.55	0.14	99.92
chr3	22001301	22001501	320	13.55	0.17	87.27
chr3	39104277	39104477	198	13.55	0.17	89.47
chr3	46967130	46967330	321	13.55	0.35	67.68
chr3	60885861	60886061	321	13.55	0.15	83.12
chr3	70601047	70601247	363	13.55	0.09	114.38
chr3	84286671	84286871	376	13.55	0.13	143.45
chr4	149070762	149070962	366	13.55	0.21	186.42
chr4	149383644	149383844	128	13.55	0.16	84.35
chr4	71871376	71871576	322	13.55	0.16	84.92
chr4	85234518	85234718	284	13.55	0.21	71.6
chr4	96073914	96074114	202	13.55	0.17	88.19
chr5	121649916	121650116	283	13.55	0.21	72.97
chr5	27310132	27310332	226	13.55	0.15	107.71
chr5	39500888	39501088	184	13.55	0.08	109.9
chr5	62978390	62978590	322	13.55	0.14	98.53
chr5	82343368	82343568	286	13.55	0.18	90.93
chr6	105813170	105813370	216	13.55	0.09	116.56
chr6	107269864	107270064	283	13.55	0.21	71.6
chr6	113048081	113048281	309	13.55	0.15	79.84
chr6	137328967	137329167	200	13.55	0.14	79.09
chr6	15235279	15235479	275	13.55	0.13	94.45
chr6	33427625	33427825	366	13.55	0.1	121.72
chr6	51044666	51044866	237	13.55	0.16	86.4
chr6	53554483	53554683	203	13.55	0.14	100.09
chr6	56546715	56546915	262	13.55	0.13	94.99
chr6	61545463	61545663	140	13.55	0.17	88.93
chr6	63792252	63792452	284	13.55	0.18	90.16
chr6	81599351	81599551	364	13.55	0.13	97.13
chr8	63846466	63846666	189	13.55	0.14	76.61
chr8	71444055	71444255	237	13.55	1.5	58.76
chr8	82103147	82103347	187	13.55	0.15	103.56
chr8	93410393	93410593	211	13.55	0.15	80.87
chr9	110051327	110051527	296	13.55	0.17	88.96
chr9	47281236	47281436	383	13.55	0.22	73.54
chr9	50754559	50754759	260	13.55	0.16	85.13
chr9	91978109	91978309	189	13.55	0.35	67.63
chrX	114713077	114713277	635	13.55	0.14	154.58
chrX	134178206	134178406	214	13.55	0.14	150.45
chrX	47523124	47523324	405	13.55	0.1	125.95
chr1	154176949	154177149	314	13.54	0.17	86.52
chr14	56270339	56270539	348	13.54	0.08	110.52
chr17	89205982	89206182	265	13.54	0.11	134.28
chr2	145953674	145953874	293	13.54	0.09	116.37
chr18	3769731	3769931	348	13.48	0.15	83.36
chr10	42964773	42964973	325	13.38	0.16	162.54
chr18	75032687	75032887	149	13.38	0.17	88.71
chr3	105578784	105578984	374	13.38	0.1	125.42
chr5	135774002	135774202	335	13.38	0.09	115.12
chr6	90412562	90412762	257	13.38	0.17	168.3
chr10	80973990	80974190	377	13.36	0.18	92.54
chr12	15784479	15784679	377	13.36	0.15	83.27
chr14	102649843	102650043	409	13.36	0.09	119.41
chr2	143819212	143819412	376	13.36	0.09	114.22
chr6	128315353	128315553	298	13.36	0.33	70.51
chr6	63807103	63807303	443	13.35	0.08	111.1
chr8	81453059	81453259	440	13.35	0.18	172.35
chr9	61421121	61421321	354	13.34	0.1	124.41
chr17	65601916	65602116	395	13.32	0.1	125.28
chr3	136547638	136547838	389	13.32	0.19	175
chr4	128514160	128514360	289	13.32	0.08	113.05
chr5	112002379	112002579	299	13.32	0.13	93.83
chr5	135745205	135745405	511	13.32	0.52	288.29
chr6	112775877	112776077	331	13.32	0.14	102.66
chr1	172541875	172542075	589	13.31	0.18	174.33
chr4	45494394	45494594	350	13.3	0.12	138.44
chr13	71973714	71973914	366	13.26	0.13	144.68
chr9	113641423	113641623	201	13.24	0.1	125.8
chr14	119490702	119490902	351	13.23	0.08	110.23
chr4	8838916	8839116	357	13.23	0.13	149.82
chr7	136106519	136106719	371	13.23	0.18	76.09
chr7	134659735	134659935	278	13.22	0.14	98.77
chr18	39156923	39157123	314	13.21	0.08	110.68
chr8	18694170	18694370	347	13.21	0.1	122.08
chr8	84775666	84775866	157	13.17	0.15	156.85
chr15	7066082	7066282	357	13.15	0.12	141.06
chr19	20769269	20769469	342	13.09	0.59	64.88
chr1	66128544	66128744	305	13.08	0.14	152.87
chr1	43261752	43261952	361	13.06	0.11	135.45
chr10	114873245	114873445	278	13.06	0.17	167.3
chr10	39230480	39230680	320	13.06	0.18	90.33
chr10	67361475	67361675	340	13.06	0.13	148.32
chr12	72872786	72872986	334	13.06	0.14	98.71
chr13	59666771	59666971	532	13.06	0.3	219.86
chr13	62876589	62876789	415	13.06	0.17	167.08
chr15	78460750	78460950	290	13.06	0.15	82.49
chr15	86084588	86084788	300	13.06	0.12	135.97
chr15	97661333	97661533	331	13.06	2.06	55.15
chr15	99505234	99505434	284	13.06	0.15	81.78
chr16	25381020	25381220	269	13.06	0.12	140.02
chr17	9569497	9569697	665	13.06	0.15	156.58
chr18	21329203	21329403	325	13.06	0.15	106.22
chr2	160608230	160608430	139	13.06	0.85	63.56
chr2	166483685	166483885	408	13.06	0.11	134.78
chr2	68855230	68855430	220	13.06	0.15	103.72
chr4	131542139	131542339	566	13.06	0.11	134.26
chr4	137519277	137519477	409	13.06	0.15	103.61
chr4	84957584	84957784	247	13.06	0.14	98.34
chr5	130616034	130616234	248	13.06	0.15	80.99
chr5	140795393	140795593	317	13.06	0.08	113.25
chr5	4857634	4857834	346	13.06	0.22	74.16
chr6	114059959	114060159	395	13.06	0.08	109.22
chr6	54049578	54049778	181	13.06	0.16	84.56
chr7	73791622	73791822	480	13.06	0.09	117.11
chr7	97266820	97267020	285	13.06	0.1	124.15
chr8	48783589	48783789	343	13.06	0.21	72.67
chr8	83765689	83765889	415	13.06	0.12	139.66
chr9	14011561	14011761	217	13.06	0.15	82.13
chr9	23129046	23129246	383	13.06	0.28	212.41
chr9	41938444	41938644	256	13.06	0.11	133.13
chr9	69513023	69513223	274	13.06	0.15	104.79
chr9	72910468	72910668	135	13.06	0.22	75.17
chr9	87692212	87692412	459	13.06	0.2	183.11
chr4	104679098	104679298	379	13.03	0.21	187.7
chr1	179175485	179175685	352	12.99	0.12	140.3
chr16	4501960	4502160	257	12.92	0.11	133.36
chr5	100350344	100350544	320	12.91	0.18	91.88
chr4	129462148	129462348	329	12.9	0.09	118.2
chr1	82513681	82513881	299	12.88	0.09	113.8
chr17	56237072	56237272	157	12.88	0.1	127.81
chr7	78064544	78064744	392	12.88	0.17	166.47
chr4	52232178	52232378	290	12.86	0.21	184.28
chr18	54661043	54661243	327	12.85	0.15	83.36
chr14	21841413	21841613	178	12.83	0.17	169.84
chr14	24639151	24639351	226	12.83	0.13	147.13
chr15	60733975	60734175	422	12.83	0.12	136.91
chr2	110287624	110287824	297	12.83	0.08	109.52
chr3	102237368	102237568	318	12.83	0.29	70.77
chr4	119669809	119670009	301	12.83	0.13	94.35
chr9	34745543	34745743	251	12.83	0.19	92.85
chr12	87703927	87704127	260	12.81	0.15	82.52
chr13	59935618	59935818	407	12.81	0.26	206.29
chr5	140863665	140863865	306	12.81	0.15	105.78
chr11	6019364	6019564	327	12.8	0.12	93.38
chr2	70220288	70220488	340	12.8	0.22	189.9
chr18	75082135	75082335	272	12.79	0.16	84.45
chr12	5239486	5239686	322	12.78	0.13	94.58
chr16	33384788	33384988	201	12.78	0.39	67.11
chr4	100921048	100921248	135	12.78	0.17	88.85
chr4	53274971	53275171	241	12.78	0.1	121.83
chr5	4536814	4537014	318	12.78	0.11	130.22
chr1	37349655	37349855	341	12.76	0.22	75.05
chr12	89424379	89424579	139	12.76	0.14	79.09
chr2	154268849	154269049	321	12.76	0.14	98.52
chr1	128483929	128484129	455	12.74	0.15	158.26
chr10	18506058	18506258	203	12.74	0.16	85.68
chr10	39349016	39349216	368	12.74	0.53	290.55
chr10	39364372	39364572	377	12.74	0.17	87.37
chr11	19424270	19424470	293	12.74	0.15	81.43
chr12	12711101	12711301	343	12.74	0.15	81.86
chr12	99741150	99741350	397	12.74	0.08	110.18
chr13	24632700	24632900	365	12.74	0.15	156.85
chr14	33271728	33271928	310	12.74	0.31	67.89
chr14	46934532	46934732	460	12.74	0.19	179.94
chr17	53061352	53061552	371	12.74	0.15	103.53
chr18	32941007	32941207	270	12.74	0.15	104.81
chr19	28423652	28423852	314	12.74	1.08	61.13
chr2	102345353	102345553	315	12.74	0.09	118.76
chr2	13418317	13418517	182	12.74	0.15	83.17
chr3	26322075	26322275	293	12.74	0.17	86.91
chr6	103309551	103309751	382	12.74	0.1	127.36
chr19	20701457	20701657	187	12.73	0.15	82.42
chr1	106574364	106574564	286	12.71	0.14	152.87
chr17	8015333	8015533	391	12.7	0.12	142.91
chr1	99384250	99384450	297	12.66	0.2	182.51
chr2	21185130	21185330	301	12.66	0.29	70.87
chr1	153746343	153746543	284	12.64	0.16	85.38
chr13	47259380	47259580	299	12.64	0.13	144.91
chr14	23772761	23772961	260	12.64	0.08	111.1
chr9	62330062	62330262	707	12.62	0.76	341.69
chr11	68535366	68535566	330	12.61	0.14	98.77
chr9	42134068	42134268	302	12.61	0.15	80.83
chr11	112660353	112660553	137	12.58	0.11	131.37
chr3	145827766	145827966	199	12.58	0.14	100.21
chr3	98128384	98128584	186	12.58	0.08	111.58
chr1	134350689	134350889	361	12.54	0.15	105.76
chr1	186155224	186155424	413	12.54	0.21	185.59
chr1	72188484	72188684	249	12.54	0.12	141.73
chr10	120609237	120609437	361	12.54	0.24	197.79
chr12	100072954	100073154	712	12.54	0.33	229.5
chr13	63042623	63042823	314	12.54	0.09	120.77
chr15	58870642	58870842	320	12.54	0.15	107.75
chr15	60798026	60798226	366	12.54	0.09	117.15
chr16	35648994	35649194	261	12.54	0.21	71.87
chr2	59445638	59445838	299	12.54	0.08	111.76
chr3	151303835	151304035	311	12.54	0.14	98.64
chr4	104591957	104592157	126	12.54	0.14	100.53
chr4	123988213	123988413	325	12.54	0.11	131.79
chr1	115866970	115867170	258	12.51	0.16	86.38
chr1	127467204	127467404	295	12.51	0.08	112.14
chr10	119018396	119018596	317	12.51	0.08	109.15
chr10	18999558	18999758	183	12.51	0.08	110.38
chr10	44698085	44698285	259	12.51	1.9	56.12
chr10	46791071	46791271	133	12.51	0.45	66.25
chr10	73178193	73178393	140	12.51	0.13	94.47
chr11	8115768	8115968	136	12.51	0.25	71.34
chr11	87265188	87265388	275	12.51	0.12	143.26
chr12	39299174	39299374	261	12.51	0.18	90.99
chr12	4785614	4785814	184	12.51	0.17	87.54
chr12	53526312	53526512	266	12.51	0.32	69.06
chr12	53954496	53954696	321	12.51	0.15	80.25
chr12	54671130	54671330	225	12.51	0.14	103.21
chr12	79146490	79146690	253	12.51	0.15	80.95
chr13	104331970	104332170	179	12.51	0.31	67.88
chr13	108952106	108952306	215	12.51	0.08	108.7
chr13	109164271	109164471	351	12.51	0.17	86.76
chr13	112016881	112017081	167	12.51	0.14	76.85
chr13	25735126	25735326	320	12.51	0.18	75.26
chr13	4797619	4797819	211	12.51	0.33	70.69
chr13	5301492	5301692	336	12.51	0.21	72.13
chr13	63751300	63751500	316	12.51	0.09	119.45
chr14	117109826	117110026	224	12.51	0.21	71.89
chr14	46974516	46974716	821	12.51	0.15	158.65
chr14	48693428	48693628	159	12.51	0.22	73
chr14	77823734	77823934	291	12.51	0.14	102.79
chr14	98632769	98632969	298	12.51	0.18	90.01
chr15	11118809	11119009	349	12.51	0.17	88.83
chr15	50528247	50528447	316	12.51	0.11	135.17
chr15	50769667	50769867	243	12.51	1.1	62.25
chr15	54972917	54973117	282	12.51	0.42	66.47
chr15	59919327	59919527	350	12.51	0.32	69.92
chr15	63190148	63190348	345	12.51	0.17	88.46
chr16	16473745	16473945	239	12.51	0.09	120.13
chr16	33983131	33983331	131	12.51	0.32	68.86
chr16	39908009	39908209	347	12.51	0.08	112.78
chr16	7705656	7705856	129	12.51	0.14	76.35
chr16	77875616	77875816	281	12.51	0.22	73.57
chr16	78710429	78710629	133	12.51	0.88	63.45
chr16	94740884	94741084	195	12.51	0.14	77.87
chr17	14282423	14282623	134	12.51	0.15	81.95
chr17	15154655	15154855	342	12.51	0.17	88.78
chr17	22500147	22500347	139	12.51	0.15	104.49
chr17	63493446	63493646	220	12.51	0.17	87.9
chr18	50194334	50194534	321	12.51	0.08	108.33
chr18	89698703	89698903	336	12.51	0.56	65.56
chr19	27613697	27613897	284	12.51	0.15	156.4
chr19	55534663	55534863	208	12.51	0.18	92.62
chr19	8319214	8319414	126	12.51	0.98	62.93
chr2	123165371	123165571	186	12.51	0.15	104.1
chr2	123224642	123224842	381	12.51	0.09	118.81
chr2	14793449	14793649	209	12.51	0.13	96.66
chr2	165856674	165856874	395	12.51	0.15	81.53
chr2	37664243	37664443	353	12.51	0.14	102.16
chr2	50860764	50860964	171	12.51	0.15	104.91
chr2	62608548	62608748	429	12.51	0.13	145.09
chr2	63764762	63764962	309	12.51	1.66	57.57
chr2	71168399	71168599	255	12.51	0.13	98.17
chr2	74252565	74252765	362	12.51	0.18	90.01
chr3	103549005	103549205	192	12.51	0.14	78.07
chr3	127285611	127285811	187	12.51	0.18	75.65
chr3	142247973	142248173	244	12.51	0.18	76.09
chr3	145785608	145785808	319	12.51	0.14	79.1
chr3	148186130	148186330	319	12.51	0.18	91.61
chr3	40563073	40563273	329	12.51	0.14	78.22
chr3	72878661	72878861	231	12.51	0.22	73.15
chr3	77916269	77916469	247	12.51	0.15	81.8
chr3	79538633	79538833	242	12.51	1.17	60.68
chr3	84066170	84066370	361	12.51	0.13	145.7
chr3	9734281	9734481	353	12.51	0.14	78.22
chr4	148099152	148099352	226	12.51	0.17	88.03
chr4	65817039	65817239	197	12.51	0.17	87.54
chr4	75625496	75625696	126	12.51	0.18	75.19
chr4	85178736	85178936	263	12.51	0.21	72.86
chr4	99853574	99853774	140	12.51	0.15	106.72
chr5	118199340	118199540	254	12.51	1.59	58.12
chr5	13553659	13553859	345	12.51	0.17	88.09
chr5	29584764	29584964	246	12.51	0.17	89.3
chr5	44702887	44703087	262	12.51	0.15	79.84
chr5	45391062	45391262	224	12.51	0.18	76.09
chr5	91963860	91964060	139	12.51	0.32	68.86
chr6	10041069	10041269	298	12.51	0.69	64.33
chr6	102563909	102564109	340	12.51	0.1	123.81
chr6	11053426	11053626	255	12.51	0.21	72.84
chr6	116363270	116363470	246	12.51	0.15	103.7
chr6	17747437	17747637	359	12.51	0.13	145.09
chr6	22783725	22783925	304	12.51	0.18	90.29
chr6	24298275	24298475	314	12.51	0.11	132.95
chr7	110059687	110059887	166	12.51	0.14	101.29
chr7	116060983	116061183	333	12.51	0.1	120.83
chr7	124659400	124659600	346	12.51	0.17	89.61
chr7	129883146	129883346	298	12.51	0.18	90.56
chr7	137141397	137141597	265	12.51	1.95	55.93
chr7	83457292	83457492	280	12.51	1.22	60.24
chr8	12126474	12126674	204	12.51	0.13	145.76
chr8	61182331	61182531	190	12.51	0.17	87.19
chr8	95018482	95018682	359	12.51	0.18	91.93
chr9	10194008	10194208	295	12.51	0.22	73.08
chr9	16179049	16179249	197	12.51	0.14	79.21
chr9	68320398	68320598	140	12.51	0.14	78.57
chr9	71694983	71695183	606	12.51	0.1	125.67
chr9	73679808	73680008	340	12.51	0.17	86.76
chr9	87230117	87230317	368	12.51	0.15	104.82
chrX	12387801	12388001	135	12.51	0.14	76.97
chrX	13821901	13822101	235	12.51	1.23	59.71
chrX	157431562	157431762	201	12.51	0.1	128.09
chrX	22007148	22007348	189	12.51	0.17	88.67
chr11	111582901	111583101	467	12.48	0.08	111.1
chr14	27842959	27843159	175	12.47	0.15	81.14
chr19	18955862	18956062	332	12.47	0.09	115.64
chr2	130043458	130043658	303	12.47	0.08	112.83
chr5	136458819	136459019	291	12.47	0.08	109.64
chr9	21687260	21687460	269	12.47	0.16	85.51
chr9	26269300	26269500	370	12.47	0.19	176.87
chr8	10666028	10666228	353	12.46	0.1	128.86
chr1	35329982	35330182	294	12.45	0.13	94.17
chr18	45627430	45627630	333	12.45	0.15	106.2
chr9	5412808	5413008	412	12.45	0.2	179.95
chr14	54177402	54177602	255	12.43	0.17	87.99
chr15	90263142	90263342	218	12.43	0.15	104.72
chr19	56717796	56717996	343	12.43	0.09	114.48
chr4	3618841	3619041	425	12.43	0.1	121.53
chr10	126912342	126912542	355	12.41	0.1	127.79
chr3	66414114	66414314	798	12.41	0.14	101.23
chr6	115729939	115730139	137	12.41	0.15	107.45
chr6	71863522	71863722	344	12.41	0.2	183.97
chr1	115185946	115186146	491	12.38	0.13	147.2
chr11	57417003	57417203	205	12.38	0.17	89.42
chr18	54665536	54665736	378	12.38	0.15	103.73
chr9	13432066	13432266	366	12.38	0.09	116.08
chr9	49632064	49632264	221	12.38	0.22	74.85
chr10	39336182	39336382	375	12.37	0.23	195.52
chr10	7295474	7295674	348	12.33	0.11	133.3
chr11	96867443	96867643	138	12.33	0.14	76.94
chr14	104618100	104618300	500	12.32	0.14	154.09
chr17	83862838	83863038	336	12.32	0.16	162.44
chr4	119687613	119687813	303	12.32	0.19	174.84
chr9	95477225	95477425	361	12.31	0.16	83.53
chr12	38814303	38814503	325	12.29	0.17	89.73
chr13	90610522	90610722	332	12.29	0.21	184.28
chr14	23968616	23968816	265	12.29	0.18	91.06
chr14	24573472	24573672	344	12.29	0.08	112.76
chr1	189303848	189304048	169	12.28	0.31	67.9
chr11	32058187	32058387	390	12.28	0.09	114.32
chr10	126231333	126231533	360	12.25	0.09	113.8
chr12	26654481	26654681	366	12.25	0.13	146.55
chr12	3236134	3236334	494	12.25	0.15	157.13
chr6	108202321	108202521	285	12.21	0.14	100.25
chr9	20544727	20544927	251	12.21	0.16	85.9
chr1	163344560	163344760	313	12.19	0.21	72.51
chr11	60876176	60876376	320	12.19	0.18	91.44
chr12	87713326	87713526	394	12.19	0.42	257.52
chr14	35943720	35943920	267	12.19	0.13	94.39
chr15	60462726	60462926	394	12.19	0.1	124.58
chr17	86162771	86162971	335	12.19	0.17	86.63
chr2	136783926	136784126	286	12.19	0.32	68.48
chr2	145222391	145222591	203	12.19	0.18	90.41
chr2	90275779	90275979	362	12.19	0.13	94.25
chr3	159820653	159820853	374	12.19	0.08	109.35
chr3	39274283	39274483	214	12.19	0.08	112.77
chr4	133001855	133002055	534	12.19	0.17	165.46
chr4	87119800	87120000	344	12.19	0.15	106.81
chr5	45861186	45861386	140	12.19	0.17	88.51
chr5	5326977	5327177	228	12.19	0.13	97.04
chr5	78913065	78913265	360	12.19	0.1	122.12
chr6	115204915	115205115	242	12.19	0.17	86.81
chr6	96344883	96345083	364	12.19	0.13	97.04
chr6	99474644	99474844	199	12.19	0.18	89.93
chr7	116073917	116074117	270	12.19	0.18	91.57
chr8	24274015	24274215	131	12.19	0.16	84.78
chr9	64403900	64404100	382	12.19	0.09	118.78
chr1	160063439	160063639	254	12.18	0.19	177.12
chr15	78005652	78005852	322	12.18	0.14	98.68
chr3	35340942	35341142	336	12.18	0.09	116.42
chr1	166824939	166825139	237	12.16	0.18	90.64
chr14	72366875	72367075	306	12.13	0.19	177.54
chr4	124095559	124095759	274	12.13	0.15	81.21
chr6	94754831	94755031	523	12.13	0.13	147.07
chr8	111344289	111344489	207	12.13	0.15	80.7
chr9	56628370	56628570	231	12.13	0.15	106.06
chr13	104215887	104216087	364	12.12	1.49	58.75
chr2	132273780	132273980	352	12.12	0.14	102.24
chr8	129487098	129487298	343	12.12	0.13	96.99
chr9	107488790	107488990	305	12.12	0.22	74
chr1	166098275	166098475	205	12.11	0.15	80.48
chr1	64380379	64380579	311	12.11	0.13	97.57
chr15	90161229	90161429	295	12.11	0.13	148.33
chr16	33861076	33861276	259	12.11	0.14	102.5
chr17	8861552	8861752	432	12.11	0.22	188.39
chr17	9749576	9749776	906	12.11	0.24	200.59
chr3	103749263	103749463	253	12.11	0.15	103.4
chr5	113182671	113182871	398	12.11	0.12	139.21
chr6	100524191	100524391	469	12.11	0.24	197.39
chr8	130429300	130429500	192	12.11	0.13	146.56
chr1	195039157	195039357	399	12.08	0.09	114.97
chr16	22432812	22433012	215	12.06	0.53	291.49
chr7	73934017	73934217	406	12.06	0.17	165.01
chr8	3394751	3394951	253	12.06	0.13	97.11
chr11	16841492	16841692	199	12.05	0.08	110.05
chr12	26699093	26699293	335	12.02	0.11	130.62
chr1	171322126	171322326	392	11.99	0.43	262.32
chr10	84140703	84140903	175	11.99	0.14	102.46
chr6	56490200	56490400	232	11.93	0.39	67.21
chr1	79960263	79960463	288	11.91	0.14	79.13
chr17	83990049	83990249	301	11.9	0.09	115.66
chr5	112612358	112612558	324	11.9	0.32	68.42
chr9	118616006	118616206	417	11.9	0.12	141.3
chr7	44539092	44539292	270	11.89	0.15	103.97
chr1	154964487	154964687	331	11.88	0.14	77.21
chr10	127017339	127017539	334	11.88	0.22	73.41
chr12	80889093	80889293	247	11.88	0.08	110.53
chr15	30638288	30638488	189	11.88	0.15	157.41
chr17	86845925	86846125	166	11.88	0.15	159.55
chr1	79331522	79331722	234	11.85	0.22	74.37
chr19	23761462	23761662	205	11.85	0.17	88.27
chr3	144581041	144581241	660	11.85	0.22	191.83
chr2	180808989	180809189	195	11.83	0.18	91.47
chr7	130629217	130629417	396	11.83	0.16	108.11
chr1	195276734	195276934	315	11.8	0.15	82.18
chr12	9254676	9254876	221	11.8	0.08	110.05
chr2	18824479	18824679	269	11.8	0.16	85.7
chr4	119435562	119435762	264	11.8	0.14	77.9
chr1	153262954	153263154	338	11.76	0.22	73.33
chr10	117272960	117273160	306	11.76	0.14	76.78
chr10	93166203	93166403	445	11.76	0.14	99.88
chr11	16731952	16732152	334	11.76	0.13	148.57
chr11	87520675	87520875	302	11.76	0.1	124.99
chr12	30540703	30540903	252	11.76	0.14	150.36
chr13	58704469	58704669	258	11.76	0.19	93.21
chr14	102442390	102442590	251	11.76	0.14	79.22
chr14	10983097	10983297	247	11.76	0.22	74.07
chr14	123853091	123853291	300	11.76	1.64	57.87
chr14	29732926	29733126	257	11.76	0.15	82.87
chr15	67900941	67901141	393	11.76	0.18	91.93
chr15	85499129	85499329	740	11.76	0.18	171.29
chr15	87614974	87615174	422	11.76	0.1	127.76
chr15	91122529	91122729	408	11.76	0.15	105.7
chr16	64654194	64654394	293	11.76	0.17	89.12
chr16	97427569	97427769	140	11.76	0.22	73.36
chr18	35366313	35366513	177	11.76	0.14	78.02
chr18	66661734	66661934	357	11.76	0.14	99.19
chr19	22768373	22768573	321	11.76	0.1	125.24
chr19	22972066	22972266	281	11.76	0.13	146.59
chr2	118201926	118202126	247	11.76	0.14	79.05
chr2	144109590	144109790	221	11.76	0.56	65.12
chr2	156536438	156536638	346	11.76	0.14	78.26
chr2	26357662	26357862	391	11.76	0.09	120.26
chr2	65019334	65019534	140	11.76	1.61	58.3
chr3	107539866	107540066	246	11.76	0.13	147.32
chr3	121481559	121481759	249	11.76	0.22	74.59
chr3	137126486	137126686	235	11.76	1.47	58.79
chr3	58256484	58256684	267	11.76	0.13	96.14
chr4	62149731	62149931	314	11.76	0.16	84.17
chr5	136641928	136642128	277	11.76	0.15	104.26
chr5	66341344	66341544	371	11.76	0.08	109.88
chr6	28792447	28792647	330	11.76	0.17	167.65
chr6	86840409	86840609	224	11.76	0.15	81.56
chr7	117265594	117265794	134	11.76	0.15	104.92
chr7	87801506	87801706	444	11.76	0.16	162.52
chr8	49489300	49489500	164	11.76	0.16	84.29
chr8	73627767	73627967	201	11.76	0.18	91.18
chr9	32435876	32436076	138	11.76	1.71	57.18
chr9	64994326	64994526	485	11.76	0.13	145.97
chr11	4522734	4522934	346	11.72	0.29	70.77
chr12	9144819	9145019	406	11.72	0.18	91.52
chr13	72790456	72790656	325	11.72	0.13	94.17
chr12	33511768	33511968	264	11.7	0.15	103.97
chr5	103432057	103432257	284	11.7	0.16	84.45
chr8	48268838	48269038	359	11.64	0.17	86.52
chr10	42022249	42022449	261	11.61	1.7	56.96
chr2	157038934	157039134	323	11.61	0.1	121.13
chr7	131851733	131851933	293	11.61	0.62	64.63
chr9	13421513	13421713	154	11.61	0.13	96.96
chr1	174079200	174079400	269	11.58	0.09	118.93
chr6	136507355	136507555	160	11.58	0.13	94.88
chr8	81015871	81016071	275	11.58	0.25	71.39
chr13	90869216	90869416	297	11.54	0.25	71.22
chr2	145557799	145557999	175	11.54	0.59	64.88
chr1	42202538	42202738	218	11.53	0.1	122.09
chr2	162988752	162988952	260	11.53	0.1	122.87
chr2	93692451	93692651	343	11.53	0.15	79.96
chr7	111161900	111162100	344	11.53	0.11	131.5
chrX	151243950	151244150	140	11.51	0.59	64.88
chr3	107559439	107559639	490	11.5	0.19	178.53
chr6	137174408	137174608	159	11.5	0.13	95.05
chr10	96680026	96680226	367	11.49	0.14	77.56
chr3	26462112	26462312	263	11.48	0.11	133.36
chr1	148606336	148606536	375	11.47	0.15	103.51
chr1	51021004	51021204	139	11.47	0.18	90.65
chr1	81766003	81766203	139	11.47	0.18	90.32
chr1	85039665	85039865	132	11.47	1.22	60.5
chr1	90795330	90795530	229	11.47	0.31	67.97
chr1	97049343	97049543	298	11.47	0.22	73.2
chr10	111070022	111070222	253	11.47	0.11	130.8
chr10	11182251	11182451	136	11.47	1.22	60.5
chr10	112280919	112281119	313	11.47	0.35	67.63
chr10	115766361	115766561	284	11.47	0.16	85.5
chr10	125400025	125400225	286	11.47	0.09	118.02
chr10	17672802	17673002	222	11.47	0.38	66.93
chr10	37372682	37372882	338	11.47	0.38	66.76
chr10	41759851	41760051	303	11.47	0.22	73.91
chr10	57473179	57473379	321	11.47	0.21	72.76
chr10	63485615	63485815	270	11.47	0.16	84.94
chr10	69880023	69880223	201	11.47	0.18	89.84
chr10	8029921	8030121	335	11.47	0.22	73.73
chr10	85805775	85805975	238	11.47	0.19	92.85
chr10	91149847	91150047	643	11.47	0.22	187.78
chr10	97973155	97973355	172	11.47	0.56	65.52
chr11	22823707	22823907	279	11.47	0.18	75.77
chr11	74863378	74863578	303	11.47	1.08	61.23
chr11	87242980	87243180	227	11.47	0.17	89.44
chr11	87278897	87279097	397	11.47	0.1	123.97
chr11	93870403	93870603	290	11.47	0.42	66.57
chr12	65299850	65300050	132	11.47	0.92	63.32
chr12	93024378	93024578	140	11.47	1.44	59.12
chr13	101974979	101975179	258	11.47	0.32	69.42
chr13	110174326	110174526	433	11.47	0.1	121.53
chr13	113057291	113057491	289	11.47	0.19	93.05
chr13	14905625	14905825	345	11.47	0.35	67.47
chr13	19059526	19059726	245	11.47	1.09	61.59
chr13	20557592	20557792	301	11.47	0.15	81.97
chr13	25940115	25940315	293	11.47	0.62	64.67
chr13	29767284	29767484	324	11.47	0.13	97.49
chr13	3781780	3781980	172	11.47	0.22	74.94
chr13	54104675	54104875	297	11.47	2.47	54.04
chr13	59102566	59102766	257	11.47	0.16	84.84
chr13	71181832	71182032	325	11.47	0.17	86.81
chr13	82484685	82484885	176	11.47	1.09	61.85
chr13	85256734	85256934	139	11.47	1.05	62.81
chr14	113922674	113922874	275	11.47	0.13	95.4
chr14	122417403	122417603	323	11.47	0.22	73.31
chr14	14771644	14771844	225	11.47	0.39	67.25
chr14	15368733	15368933	319	11.47	0.15	107.72
chr14	26088696	26088896	273	11.47	0.25	71.05
chr14	27940840	27941040	228	11.47	0.16	86.38
chr14	44461680	44461880	267	11.47	0.13	95.24
chr14	52951091	52951291	332	11.47	2.04	55.34
chr14	60284718	60284918	135	11.47	0.18	91.25
chr14	99258056	99258256	243	11.47	0.13	96.34
chr15	30395452	30395652	296	11.47	0.17	87.15
chr15	44018905	44019105	240	11.47	2.04	55.46
chr15	69076394	69076594	177	11.47	0.56	65.52
chr15	7146176	7146376	268	11.47	0.18	91.61
chr15	73187624	73187824	319	11.47	0.32	69.03
chr16	24824355	24824555	238	11.47	1.82	56.86
chr16	39150071	39150271	376	11.47	0.15	81.57
chr16	43049940	43050140	239	11.47	0.18	90.01
chr16	44450250	44450450	250	11.47	0.09	118.53
chr16	50703725	50703925	248	11.47	0.16	85.98
chr16	63758954	63759154	177	11.47	0.13	94.18
chr16	70607522	70607722	256	11.47	0.16	83.54
chr16	71971578	71971778	318	11.47	0.22	74.38
chr17	50488284	50488484	220	11.47	0.14	76.63
chr17	54046709	54046909	264	11.47	1.3	59.52
chr17	9524222	9524422	316	11.47	0.32	68.98
chr17	9608223	9608423	230	11.47	0.18	90.3
chr18	12271926	12272126	274	11.47	0.31	68.34
chr18	49136161	49136361	140	11.47	1.22	60.5
chr18	49315920	49316120	293	11.47	0.14	77.91
chr18	49446448	49446648	199	11.47	0.17	87.19
chr18	55504924	55505124	317	11.47	0.39	67.17
chr18	56889009	56889209	269	11.47	0.16	83.38
chr18	68322476	68322676	246	11.47	0.18	92.45
chr18	68920066	68920266	263	11.47	0.16	84.28
chr18	70222431	70222631	218	11.47	0.56	65.25
chr18	7295712	7295912	222	11.47	1.35	59.26
chr19	21671098	21671298	191	11.47	0.38	66.87
chr19	28824731	28824931	198	11.47	0.1	125.27
chr19	9199237	9199437	173	11.47	0.56	65.35
chr2	106256172	106256372	160	11.47	0.21	72.51
chr2	128450192	128450392	270	11.47	0.14	76.92
chr2	140531349	140531549	212	11.47	0.42	66.48
chr2	141646690	141646890	286	11.47	0.14	76.25
chr2	142680261	142680461	275	11.47	0.15	81.73
chr2	19063800	19064000	240	11.47	1.64	57.9
chr2	28704896	28705096	171	11.47	0.15	79.74
chr2	43724658	43724858	154	11.47	0.29	70.78
chr2	43976542	43976742	206	11.47	0.17	88.67
chr2	65023949	65024149	268	11.47	3.27	51.88
chr2	74251020	74251220	340	11.47	0.25	71.4
chr2	82417094	82417294	134	11.47	3.72	50.55
chr3	121148259	121148459	182	11.47	1.22	60.36
chr3	138582818	138583018	386	11.47	0.14	78.7
chr3	34845539	34845739	223	11.47	2.62	53.75
chr3	42041444	42041644	258	11.47	0.18	75.52
chr3	45481281	45481481	129	11.47	0.66	64.47
chr3	55772812	55773012	279	11.47	2.02	55.57
chr3	57050543	57050743	292	11.47	1.19	60.57
chr3	63752865	63753065	290	11.47	0.22	73.57
chr3	65529661	65529861	239	11.47	0.32	68.4
chr3	66257931	66258131	370	11.47	0.13	95.95
chr3	67565445	67565645	270	11.47	0.22	73.2
chr3	82100195	82100395	237	11.47	0.09	113.72
chr4	101911018	101911218	215	11.47	0.22	73.89
chr4	102086629	102086829	259	11.47	0.21	72.63
chr4	118011536	118011736	347	11.47	0.22	73.73
chr4	120728730	120728930	216	11.47	0.42	66.72
chr4	149290427	149290627	132	11.47	3.18	52.4
chr4	149565344	149565544	305	11.47	0.15	104.88
chr4	32572840	32573040	173	11.47	0.08	112.94
chr4	8726828	8727028	390	11.47	0.16	86
chr4	8738278	8738478	259	11.47	1.14	60.88
chr5	104398839	104399039	288	11.47	0.11	130.74
chr5	107408349	107408549	246	11.47	0.08	113.57
chr5	17063674	17063874	234	11.47	0.16	85.13
chr5	22515375	22515575	334	11.47	0.14	78.09
chr5	4657260	4657460	256	11.47	0.35	67.63
chr5	78881713	78881913	284	11.47	0.22	74.47
chr6	119080684	119080884	222	11.47	1.47	58.85
chr6	119830402	119830602	337	11.47	0.65	64.44
chr6	127805294	127805494	269	11.47	0.53	65.78
chr6	145474235	145474435	138	11.47	0.29	70.84
chr7	100453068	100453268	298	11.47	0.17	88.56
chr7	111527698	111527898	225	11.47	0.18	90.61
chr7	15777184	15777384	273	11.47	0.15	81.87
chr7	40105726	40105926	264	11.47	0.31	67.82
chr7	76263805	76264005	256	11.47	0.17	88.04
chr7	76281643	76281843	298	11.47	0.17	88.14
chr7	83259406	83259606	251	11.47	1.25	60.03
chr7	89026822	89027022	403	11.47	0.14	99.95
chr7	90194056	90194256	339	11.47	0.16	85.62
chr8	107325228	107325428	281	11.47	0.14	77.65
chr8	111612411	111612611	366	11.47	0.14	76.35
chr8	115792849	115793049	337	11.47	1.22	60.44
chr8	121048150	121048350	235	11.47	0.21	72.12
chr8	29765394	29765594	278	11.47	0.08	110.33
chr8	45876377	45876577	183	11.47	0.15	82.74
chr8	63876037	63876237	283	11.47	0.45	66.25
chr9	112052653	112052853	169	11.47	0.14	100.23
chr9	120552384	120552584	504	11.47	0.11	133.92
chr9	15656419	15656619	158	11.47	0.42	66.65
chr9	27434894	27435094	210	11.47	0.25	71.19
chr9	36599807	36600007	338	11.47	0.32	68.51
chr9	47173293	47173493	228	11.47	0.22	74.82
chr9	52360662	52360862	339	11.47	0.68	64.08
chr9	73680339	73680539	280	11.47	0.39	67.12
chr9	84092579	84092779	327	11.47	1.22	60.15
chr9	94420378	94420578	365	11.47	0.32	69.14
chrX	161584960	161585160	263	11.47	0.1	125.04
chrX	161660927	161661127	225	11.47	0.22	74.82
chrX	34575666	34575866	325	11.47	0.95	63.14
chr1	179460155	179460355	233	11.46	0.09	118.49
chr12	73158188	73158388	385	11.46	0.1	124.11
chr14	23741625	23741825	375	11.46	0.08	110.55
chr14	77117466	77117666	212	11.46	0.13	148.4
chr4	107216801	107217001	175	11.43	0.13	95.39
chr1	170930320	170930520	366	11.4	0.14	102.85
chr1	185222868	185223068	306	11.4	0.09	120.15
chr11	117792217	117792417	161	11.4	0.16	84.04
chr12	99737547	99737747	289	11.4	0.18	89.85
chr18	55259402	55259602	582	11.4	0.22	187.99
chr2	79402613	79402813	279	11.4	0.14	77.87
chr6	103179328	103179528	294	11.4	0.33	70.67
chr6	65694820	65695020	512	11.4	0.12	140.6
chr9	49752914	49753114	227	11.4	0.15	79.68
chr9	94898519	94898719	296	11.4	0.13	96.95
chr1	195017910	195018110	281	11.39	0.14	100.19
chr16	37993302	37993502	403	11.39	0.08	111.1
chr2	37589432	37589632	361	11.38	0.29	70.91
chr5	124611662	124611862	267	11.36	0.09	114.78
chr2	148342079	148342279	202	11.34	1.1	62.12
chr4	148090755	148090955	323	11.34	0.18	75.81
chr12	100683483	100683683	314	11.33	0.16	83.49
chr1	139422715	139422915	278	11.32	1.22	60.36
chr11	54859471	54859671	1017	11.32	0.2	183.83
chr11	97636092	97636292	310	11.32	0.56	65.27
chr12	100640538	100640738	235	11.32	0.25	71.43
chr12	100655606	100655806	284	11.32	0.32	68.77
chr12	45349981	45350181	278	11.32	0.16	85.45
chr12	83334676	83334876	159	11.32	0.16	83.69
chr13	25788771	25788971	339	11.32	0.14	78.91
chr14	26456558	26456758	135	11.32	1.22	60.21
chr14	54008352	54008552	132	11.32	0.32	68.82
chr15	6379703	6379903	122	11.32	0.14	99.6
chr18	65689270	65689470	348	11.32	0.13	96.6
chr19	23535039	23535239	241	11.32	0.17	86.68
chr2	13331449	13331649	132	11.32	0.32	68.48
chr2	37959217	37959417	155	11.32	0.15	81.92
chr2	97279503	97279703	542	11.32	0.16	163.37
chr3	22127102	22127302	565	11.32	0.1	125.32
chr3	34855875	34856075	322	11.32	0.17	89.73
chr4	134512366	134512566	140	11.32	1.85	56.73
chr4	81215877	81216077	207	11.32	0.25	71.36
chr5	12125454	12125654	319	11.32	0.11	131.15
chr6	52048918	52049118	362	11.32	0.16	84.81
chr6	81725951	81726151	323	11.32	0.21	72.43
chr7	127045209	127045409	358	11.32	0.18	91.61
chr7	46327363	46327563	302	11.32	0.25	71.56
chr8	27102495	27102695	257	11.32	2.97	52.74
chr9	92341655	92341855	296	11.32	0.56	65.5
chr1	188356073	188356273	339	11.3	0.17	89.14
chr16	18314414	18314614	204	11.3	0.22	74.15
chr2	68914648	68914848	124	11.3	0.18	91.83
chr18	49605508	49605708	322	11.29	0.21	71.87
chr6	101849145	101849345	373	11.29	0.16	84.45
chr16	38860600	38860800	182	11.28	0.13	94.17
chr8	80994260	80994460	184	11.27	0.17	86.52
chr4	76787951	76788151	168	11.23	0.14	79.09
chr19	46577127	46577327	369	11.21	0.13	96.14
chr11	94291982	94292182	362	11.2	0.09	113.63
chr12	25231476	25231676	303	11.2	0.16	108.23
chr15	25321860	25322060	267	11.2	0.18	75.27
chr2	109311555	109311755	298	11.2	0.22	73.47
chr2	167649922	167650122	311	11.2	0.14	99.55
chr3	123321377	123321577	199	11.2	0.14	79.02
chr5	36447550	36447750	374	11.2	0.18	90.5
chr6	53784875	53785075	381	11.2	0.33	228.25
chr7	49130342	49130542	422	11.2	0.08	109.54
chr8	18711785	18711985	407	11.2	0.14	102.95
chr10	120007653	120007853	293	11.19	0.14	77.06
chr1	155071203	155071403	350	11.11	0.15	80.09
chr3	97940141	97940341	228	11.11	0.09	113.8
chr1	133892686	133892886	333	11.1	0.1	122.18
chr11	112050926	112051126	295	11.1	0.39	67.01
chr12	69768406	69768606	425	11.1	0.09	119.11
chr18	34232168	34232368	293	11.1	0.13	94.88
chr2	21210702	21210902	264	11.1	0.33	70.48
chr2	25913943	25914143	349	11.1	0.11	133.79
chr3	31284131	31284331	263	11.1	1.59	58.13
chr5	36225052	36225252	353	11.1	0.32	68.48
chr6	101517020	101517220	223	11.1	0.22	74.57
chr8	82256403	82256603	343	11.1	0.22	74.63
chr5	150839031	150839231	269	11.09	0.33	70.6
chr8	113551907	113552107	303	11.09	0.17	86.63
chr11	16491535	16491735	372	11.08	0.1	128.86
chr9	22954765	22954965	343	11.08	0.08	108.53
chr14	64094314	64094514	214	11.06	0.14	101.17
chr2	3617758	3617958	231	11.06	0.56	65.13
chr2	37691890	37692090	429	11.06	0.13	95.68
chr3	105699016	105699216	271	11.06	0.21	72.18
chr3	122454370	122454570	300	11.06	0.13	95.22
chr7	92937377	92937577	180	11.06	0.18	90.64
chr12	109408151	109408351	303	11.05	1.71	57.05
chr12	54956280	54956480	139	11.05	0.18	91.1
chr17	14913069	14913269	132	11.05	1.35	59.3
chr2	123837102	123837302	324	11.04	0.14	79.09
chr18	54675859	54676059	411	11.03	0.11	135.82
chr2	124467308	124467508	253	11.01	0.14	79.09
chr9	61149271	61149471	246	11	0.09	118.74
chr16	85779023	85779223	293	10.98	0.14	102.01
chr1	51160856	51161056	298	10.97	0.18	174.12
chr1	74955447	74955647	314	10.97	0.22	73.68
chr10	60087402	60087602	371	10.97	0.14	76.95
chr11	118857129	118857329	231	10.97	0.14	76.78
chr11	119761598	119761798	366	10.97	0.21	72.01
chr11	32467489	32467689	435	10.97	0.09	117.52
chr13	56610254	56610454	384	10.97	0.15	107.66
chr15	58984903	58985103	669	10.97	0.16	162.37
chr15	84245800	84246000	241	10.97	0.18	91.95
chr16	22424525	22424725	378	10.97	0.15	79.85
chr17	87295504	87295704	336	10.97	0.14	103.36
chr18	13993718	13993918	271	10.97	2.32	54.53
chr18	69945896	69946096	354	10.97	0.16	85.69
chr2	123505015	123505215	586	10.97	0.23	196.31
chr2	14527735	14527935	201	10.97	0.16	83.51
chr2	146039469	146039669	349	10.97	0.13	94.31
chr2	30476233	30476433	250	10.97	0.08	110.03
chr2	51575066	51575266	308	10.97	1.11	62.31
chr3	101483742	101483942	180	10.97	0.15	79.77
chr4	13193739	13193939	363	10.97	0.08	110.31
chr4	41804546	41804746	516	10.97	0.13	97.81
chr5	111918187	111918387	374	10.97	0.16	85.93
chr6	39457421	39457621	189	10.97	0.08	108.94
chr7	48934125	48934325	345	10.97	0.14	79.07
chr7	71974271	71974471	526	10.97	0.09	120.83
chr8	34665289	34665489	388	10.97	0.14	78.4
chr8	64408309	64408509	249	10.97	0.49	66.06
chr8	93718304	93718504	323	10.97	0.65	64.44
chr9	121215668	121215868	138	10.97	0.14	102.56
chr9	21543196	21543396	328	10.97	1.23	59.64
chr18	38914687	38914887	429	10.96	0.13	94.48
chr12	21473673	21473873	194	10.94	0.15	107.67
chr12	71771924	71772124	425	10.94	0.13	96.31
chr13	102901686	102901886	288	10.94	0.18	75.19
chr8	118044175	118044375	220	10.94	0.16	84.49
chr2	154090915	154091115	248	10.93	0.29	70.87
chr1	61090915	61091115	217	10.91	0.17	87.51
chr9	70096168	70096368	263	10.91	2.47	54.07
chr10	98287178	98287378	294	10.89	0.69	64.39
chr1	80531659	80531859	331	10.86	0.17	86.52
chr3	101830942	101831142	221	10.86	0.1	124.25
chr4	141612192	141612392	251	10.86	0.15	82.86
chr12	17583017	17583217	346	10.85	0.1	124.41
chr15	11124520	11124720	328	10.85	0.08	110.39
chr3	21962950	21963150	368	10.85	0.15	104.83
chr4	81215305	81215505	483	10.85	0.12	138.18
chr6	91311612	91311812	192	10.85	0.08	110.57
chr8	75542563	75542763	456	10.85	0.09	119.3
chr12	65148334	65148534	223	10.84	0.14	77.56
chr16	49930378	49930578	355	10.84	0.14	77.56
chr16	96377780	96377980	222	10.84	1.59	58.13
chr18	64915593	64915793	185	10.84	1.02	62.91
chr6	127231857	127232057	288	10.84	0.25	71.36
chr7	134390411	134390611	292	10.84	0.14	79.15
chr7	80230616	80230816	329	10.84	0.66	64.59
chr9	120600543	120600743	258	10.84	1.11	62.26
chr9	58254028	58254228	328	10.84	0.22	75.15
chr7	134388871	134389071	300	10.83	0.13	96.14
chr11	59998585	59998785	345	10.81	0.18	75.94
chr1	196440821	196441021	698	10.78	0.14	150.27
chr1	66120284	66120484	137	10.78	0.14	78.33
chr10	19525490	19525690	341	10.78	0.08	112.43
chr10	57996496	57996696	272	10.78	0.08	108.49
chr12	58384764	58384964	320	10.78	1.02	62.87
chr13	59899501	59899701	337	10.78	0.14	99.79
chr13	79161714	79161914	547	10.78	0.18	173.45
chr13	92298946	92299146	237	10.78	1.87	56.69
chr15	30118233	30118433	394	10.78	0.13	95.67
chr17	17114320	17114520	171	10.78	1.61	57.97
chr17	84004984	84005184	369	10.78	0.13	147.22
chr18	54844850	54845050	131	10.78	1.67	57.75
chr18	84892822	84893022	202	10.78	1.9	56.12
chr2	170424955	170425155	136	10.78	1.67	57.75
chr2	52752072	52752272	213	10.78	0.22	73.93
chr3	106812897	106813097	132	10.78	0.62	64.74
chr3	96224451	96224651	277	10.78	0.14	78.68
chr4	128469199	128469399	186	10.78	0.35	67.3
chr4	82237098	82237298	243	10.78	0.14	101.76
chr5	125683239	125683439	308	10.78	0.68	64.29
chr5	131804363	131804563	129	10.78	1.11	62.53
chr5	148926399	148926599	327	10.78	0.14	78.22
chr6	108624831	108625031	308	10.78	1.9	56.08
chr6	128821960	128822160	244	10.78	1.52	58.6
chr6	88649386	88649586	321	10.78	0.21	72.35
chr6	97362145	97362345	230	10.78	0.35	67.73
chr7	87637338	87637538	269	10.78	1.1	62.12
chr7	91318056	91318256	255	10.78	0.13	97.35
chr9	34413153	34413353	267	10.78	0.29	70.74
chr9	36571033	36571233	226	10.78	0.32	70.12
chr9	40508852	40509052	168	10.78	0.53	65.83
chr9	58893957	58894157	259	10.78	0.29	70.87
chr15	25706498	25706698	332	10.77	0.27	208.02
chr6	17891825	17892025	129	10.77	0.13	94.17
chr18	38793447	38793647	306	10.76	0.32	69.81
chr4	20407891	20408091	342	10.74	0.17	89.67
chr7	83460992	83461192	352	10.74	0.17	89.73
chr13	34251703	34251903	174	10.73	0.18	90.95
chr6	6646094	6646294	258	10.73	0.18	91.52
chr17	43397299	43397499	131	10.72	3.33	51.63
chr2	179513165	179513365	397	10.71	0.14	102.76
chr17	85010182	85010382	180	10.7	0.59	64.88
chr4	87878201	87878401	178	10.7	0.15	106.2
chr7	98398240	98398440	367	10.7	0.16	83.69
chr1	92173638	92173838	336	10.69	0.25	71.27
chr10	76346469	76346669	248	10.69	0.88	63.43
chr10	77709277	77709477	351	10.69	1.29	59.49
chr11	111710195	111710395	450	10.69	0.12	143.26
chr11	88359195	88359395	355	10.69	0.15	104.82
chr12	33887439	33887639	311	10.69	0.39	66.94
chr13	103056102	103056302	129	10.69	0.15	159
chr13	60357518	60357718	308	10.69	1.1	62.09
chr14	54007880	54008080	417	10.69	0.08	110.92
chr15	3292321	3292521	230	10.69	0.95	63.1
chr18	56407867	56408067	431	10.69	0.09	120.26
chr2	32443415	32443615	279	10.69	0.16	162.34
chr2	5495113	5495313	370	10.69	0.1	126.93
chr3	85202155	85202355	399	10.69	0.08	108.76
chr4	138355126	138355326	288	10.69	2.04	55.38
chr5	36686442	36686642	178	10.69	0.09	119.04
chr6	92815936	92816136	369	10.69	1.24	59.89
chr7	134099904	134100104	331	10.69	0.15	104.06
chr7	144041709	144041909	385	10.69	0.22	73.13
chr7	64607278	64607478	131	10.69	1.19	60.55
chr8	30210300	30210500	536	10.69	0.13	147.93
chr5	54389108	54389308	380	10.68	0.15	156.85
chr9	103372215	103372415	233	10.67	0.13	94.17
chr11	102918926	102919126	340	10.65	0.25	71.22
chr13	56576037	56576237	236	10.64	0.14	78.38
chr16	92089637	92089837	323	10.64	0.14	99.53
chr2	103483849	103484049	312	10.64	0.22	73.31
chr2	167182441	167182641	241	10.64	1.09	61.85
chr8	127999924	128000124	236	10.64	0.15	82.96
chr13	60060533	60060733	348	10.63	0.15	82.86
chr8	121262784	121262984	272	10.61	0.56	65.41
chr9	75696102	75696302	231	10.61	0.14	98.77
chr2	141567924	141568124	253	10.6	0.16	84.45
chr2	92832877	92833077	164	10.59	0.15	103.6
chr11	35953004	35953204	325	10.57	0.14	77.21
chr11	7365681	7365881	301	10.57	0.18	91.81
chr17	15080892	15081092	346	10.57	0.14	100.44
chr18	37950381	37950581	459	10.57	0.17	87.15
chr2	49477689	49477889	361	10.57	0.15	105.67
chr4	42964533	42964733	346	10.57	0.22	73.14
chr9	40763011	40763211	264	10.56	0.11	133.36
chr1	155865304	155865504	371	10.55	0.08	108.44
chr11	17317996	17318196	510	10.55	0.09	115.3
chr19	12556542	12556742	140	10.55	0.14	78.84
chr4	8942829	8943029	372	10.55	0.14	99.95
chr3	129642116	129642316	140	10.53	0.15	82.42
chr11	4693096	4693296	314	10.51	3.21	52.14
chr13	44971776	44971976	286	10.51	0.08	109.71
chr16	94337344	94337544	132	10.51	0.08	111.42
chr18	47475648	47475848	172	10.51	0.22	74.61
chr19	16235585	16235785	356	10.51	0.22	74.75
chr2	170349139	170349339	344	10.51	1.23	59.69
chr4	96910775	96910975	271	10.51	0.16	85.81
chr7	83354120	83354320	225	10.51	0.16	84.04
chr9	68156612	68156812	306	10.51	0.32	68.82
chr1	134258438	134258638	178	10.5	0.35	67.28
chr2	26322564	26322764	242	10.5	0.09	117.35
chr4	24887117	24887317	404	10.48	0.18	90.18
chr15	62395762	62395962	193	10.47	0.14	98.77
chr1	185218550	185218750	352	10.45	0.15	106.96
chr1	72177605	72177805	349	10.45	0.16	86.01
chr10	98698572	98698772	135	10.45	0.09	115.84
chr11	71252660	71252860	230	10.45	1.88	56.7
chr11	74468945	74469145	309	10.45	0.68	64.16
chr11	83859781	83859981	257	10.45	2.32	54.29
chr12	119682185	119682385	227	10.45	0.95	63.09
chr12	87548616	87548816	240	10.45	1.11	62.31
chr13	103257687	103257887	135	10.45	0.14	76.4
chr14	60109322	60109522	427	10.45	0.08	109.43
[truncated: 2,015 more rows]

## Sheet: Brn1
Chr	start (200bp peak)	stop (200bp peak)	summit hight	fold enrichment	FDR	p score
chr1	134049825	134050025	456	179.48	0	2995.6
chr9	56403334	56403534	478	175.92	16.67	2725.53
chr18	63621736	63621936	367	174.86	20	2785.64
chr11	31747254	31747454	824	163.15	12.5	2370.7
chr5	123160915	123161115	299	155.9	9.09	2030.1
chr2	106516994	106517194	613	153.43	14.29	2408.57
chr13	79401237	79401437	402	123.25	7.69	1863.8
chr12	108843977	108844177	461	114.29	7.14	1747.76
chr11	107997249	107997449	436	114.28	5	1543
chr11	20911055	20911255	465	112.76	4.55	1481.62
chr11	6289213	6289413	426	111.68	2.7	1233.39
chr17	47978206	47978406	356	110.41	6.25	1633.29
chr17	67062394	67062594	450	107.09	4.76	1525.3
chr2	51432996	51433196	205	106.59	3.7	1445.42
chr12	51460388	51460588	259	105.34	3.45	1418.74
chr1	107999092	107999292	422	98.99	5.26	1601.59
chr7	64513570	64513770	296	97.19	6.67	1734.11
chr15	84449862	84450062	517	96.94	8.33	1866.71
chr11	69575219	69575419	704	94.81	2.86	1258.89
chr8	73047799	73047999	434	89.09	3.23	1322.35
chr3	57663705	57663905	450	88.87	2.38	1122.11
chr8	84900182	84900382	336	88.48	5.56	1614.31
chr2	84848722	84848922	432	87.99	4	1455.04
chr14	98827343	98827543	464	87.9	3.33	1348.34
chr8	73468095	73468295	881	87.03	10	2067.55
chr9	91153652	91153852	185	86.38	1.72	861.14
chr15	78459757	78459957	485	82.56	3.03	1272.58
chr18	14463373	14463573	395	82.24	4.35	1473.51
chr6	124974301	124974501	321	81.98	2.94	1267.29
chr16	4455363	4455563	433	80	2.33	1045.17
chr3	105713772	105713972	448	79.91	4.17	1471.37
chr4	100411757	100411957	342	79	1.85	911.7
chr15	85286699	85286899	489	78.55	3.12	1290.15
chr7	44364135	44364335	377	78.31	2.78	1239.77
chr11	61345414	61345614	690	77.27	3.57	1429.89
chr12	118179076	118179276	481	76.22	2.13	982.08
chr9	64907409	64907609	354	75.67	2.22	1016.05
chr9	45834729	45834929	361	75.23	1.75	880.28
chr12	111590898	111591098	472	73.43	2.63	1216.8
chr1	167771793	167771993	566	72.26	2.56	1203.61
chr4	74684198	74684398	516	70.58	2.17	995.81
chr8	127696933	127697133	405	69.76	1.37	765.07
chr11	97700215	97700415	416	69.52	2	932.64
chr15	3188122	3188322	334	69.29	2.44	1150.97
chr9	103362882	103363082	401	68.01	1.69	847.43
chr9	36631697	36631897	538	67.73	1.47	775.9
chr13	49718305	49718505	412	64.86	1.52	781.31
chr11	119525519	119525719	311	64.7	1.39	765.45
chr5	74831346	74831546	207	64.26	1.16	666.43
chr16	91193250	91193450	519	63.35	2.04	932.69
chr18	5163295	5163495	476	61.59	1.92	930.34
chr18	39032621	39032821	415	60.5	1.59	802.38
chr16	45612297	45612497	470	60.38	0.87	543.13
chr5	140145144	140145344	548	60.09	5.88	1628.09
chr3	109859673	109859873	483	58.31	1.61	805.16
chr2	65796059	65796259	378	58.01	1.09	641.86
chr15	81638555	81638755	428	57.96	1.54	793.69
chr5	144337138	144337338	165	57.94	1.02	613.82
chr7	64151039	64151239	375	57.76	0.88	550.01
chr5	140347816	140348016	251	57.71	2.5	1163.04
chr4	41758150	41758350	456	57.41	1.82	888.1
chr14	24599259	24599459	529	57.19	1.35	764.64
chr2	156276635	156276835	342	57.09	1.08	639.62
chr8	37351768	37351968	434	55.83	0.71	496.41
chr3	151009792	151009992	422	55.83	0.93	573.57
chr3	133481560	133481760	384	55.83	1.18	666.71
chr3	88317392	88317592	885	55.62	1.23	692.41
chr4	124097283	124097483	405	55.43	1.64	834.54
chr4	153807821	153808021	530	54.82	1.43	769.11
chr4	63938385	63938585	361	54.78	0.76	509.05
chr9	92734446	92734646	291	53.72	1.04	629.84
chr4	147586562	147586762	426	52.67	0.62	470.52
chr4	116272800	116273000	411	52.67	1.03	615.17
chr12	45214431	45214631	402	52.67	0.63	474.54
chr5	109798862	109799062	1410	52.55	0	3100
chr3	22015288	22015488	406	52.55	1.67	843.89
chr12	26457370	26457570	229	51.84	1.96	930.68
chr6	91267487	91267687	427	51.47	2.27	1018.47
chr18	38917953	38918153	289	50.81	1.27	714.33
chr11	17558371	17558571	506	50.56	0.6	463.17
chr10	111240485	111240685	431	50.56	0.56	447.76
chr2	167798642	167798842	867	50.48	1.49	778.11
chr10	120027338	120027538	308	50.15	1	609.95
chr13	34208536	34208736	300	50.01	0.59	461.05
chr7	99854499	99854699	309	49.7	0.96	593.52
chr17	80753737	80753937	389	49.51	0.88	552.5
chr7	113908898	113909098	443	49.49	0.58	460.14
chr4	125198523	125198723	251	49.49	1.11	650.06
chr1	121216286	121216486	441	48.73	1.15	655.21
chr8	94456422	94456622	425	48.5	0.61	466.38
chr12	100567424	100567624	432	48.5	0.53	428.84
chr1	148949570	148949770	431	48.5	0.49	407.67
chr14	65606061	65606261	387	48.46	1.06	636.56
chr14	103222574	103222774	402	48.46	0.34	331.26
chr7	100557433	100557633	379	48.39	0.66	485.5
chr10	84116829	84117029	460	48.2	0.99	605.93
chr5	64503883	64504083	345	48.12	1.3	722.34
chr15	26913538	26913738	407	47.82	0.64	479.16
chr4	87354517	87354717	412	47.4	0.72	504.04
chr3	20149090	20149290	199	47.4	0.63	474.7
chr13	119414885	119415085	310	47.4	0.66	484.99
chr7	24215651	24215851	381	47.11	1.32	753.4
chr9	103515531	103515731	405	47.05	3.85	1446.07
chr1	138148344	138148544	298	46.89	0.57	450.21
chr3	85385909	85386109	675	46.72	1.89	928.28
chr12	72213242	72213442	226	46.38	1.56	794.07
chr1	179012231	179012431	500	46.35	0.89	555.65
chr2	157257957	157258157	455	46.03	1.33	760.56
chr10	70496211	70496411	220	45.75	0.81	522.68
chr5	147465873	147466073	408	45.71	1.01	613.08
chr8	6607227	6607427	730	45.53	0.74	506.65
chr1	5013034	5013234	311	45.39	0.82	523.69
chr17	4582762	4582962	335	45.3	1.28	720.15
chr15	66069063	66069263	380	45.25	2.08	956.27
chr8	94246121	94246321	518	45.12	0.79	518.6
chr15	73724994	73725194	700	44.96	1.41	766.46
chr15	85289228	85289428	364	44.86	1.2	681.66
chr9	49358686	49358886	452	44.8	0.72	504.19
chr15	38655500	38655700	351	44.49	0.69	493.6
chr18	38061347	38061547	480	44.24	0.64	479.37
chr12	12251819	12252019	365	44.24	0.55	441.24
chr6	114255916	114256116	272	44.22	1.1	642.79
chr1	90835049	90835249	365	43.93	0.92	571.13
chr7	46301925	46302125	410	43.89	0.47	398.42
chr1	92806448	92806648	1355	43.59	1.45	773.94
chr2	105217638	105217838	400	43.55	0.44	378.31
chr12	117787338	117787538	465	43.55	0.8	518.82
chr12	83912914	83913114	193	43.5	0.62	472.13
chr14	12445154	12445354	419	43.31	0.43	376.65
chr7	97120961	97121161	423	43.19	0.29	308.24
chr15	25357231	25357431	513	43.19	0.67	487
chr15	97661312	97661512	336	43.11	0.7	496.35
chr4	149530448	149530648	440	43.06	0.47	394.62
chr14	33903807	33904007	218	42.61	0.65	484.5
chr5	137579630	137579830	511	42.56	0.67	489.06
chr3	69494240	69494440	443	42.42	0.78	513.71
chr2	78228904	78229104	374	42.14	0.21	255.14
chr13	85539848	85540048	273	42.14	0.9	562.81
chr10	39224889	39225089	430	42.03	0.73	506.08
chr3	142364326	142364526	410	41.97	0.76	509.52
chr2	71330505	71330705	448	41.97	0.74	506.65
chr1	55793462	55793662	324	41.97	0.83	528.95
chr1	191627237	191627437	225	41.72	0.98	604.34
chr13	113240581	113240781	467	41.68	1.25	697.29
chr7	18100993	18101193	380	41.39	0.56	447.25
chr2	179358370	179358570	378	41.35	0.75	508.94
chr6	140909168	140909368	431	41.28	0.65	481.9
chr19	9020597	9020797	430	41.18	0.61	463.8
chr7	56286393	56286593	319	41.08	0.43	377.83
chr5	13406433	13406633	388	41.08	0.31	312.61
chr4	83828725	83828925	356	41.08	0.38	346.85
chr13	44762796	44762996	468	41.08	0.84	530.46
chr11	25000079	25000279	391	41.08	0.23	266.99
chr13	108821011	108821211	517	40.73	1.12	652.58
chr14	45911642	45911842	213	40.45	0.54	432.78
chr1	161250213	161250413	661	40.31	1.14	653.55
chr6	48796224	48796424	387	40.07	0.24	278.28
chr1	189303843	189304043	344	40.07	0.28	301.91
chrX	22237164	22237364	309	40.03	0.35	336.5
chr6	125180740	125180940	168	40.03	0.29	307.52
chr5	99216492	99216692	326	40.03	0.55	435.64
chr19	40713328	40713528	284	40.03	0.43	377.57
chr12	71771874	71772074	432	39.59	0.49	407.25
chr8	10953496	10953696	409	38.99	0.94	587.86
chr13	10636149	10636349	404	38.98	0.51	413.91
chr6	53341304	53341504	210	38.8	1.05	631.69
chr2	30559836	30560036	614	38.71	0.69	493.75
chr19	50575333	50575533	315	38.63	0.34	332.61
chr7	118783718	118783918	455	38.55	0.42	374.5
chr8	10418986	10419186	413	38.01	0.48	405.16
chr4	81233830	81234030	278	37.92	0.37	343.37
chr18	55191565	55191765	304	37.92	0.53	424.01
chr6	107269850	107270050	436	37.84	0.25	283.15
chr17	49893358	49893558	447	37.84	0.3	312.61
chr12	112905723	112905923	385	37.44	0.93	584.92
chr11	107232869	107233069	443	36.97	0.55	442.63
chr11	93871095	93871295	369	36.96	0.33	323.86
chr9	16235401	16235601	361	36.87	0.53	428.98
chr4	80822697	80822897	402	36.87	0.24	275.75
chr19	14665066	14665266	413	36.87	0.44	378.65
chr15	91989287	91989487	330	36.87	0.3	312.46
chr14	104474244	104474444	661	36.87	0.77	512.48
chr11	119331109	119331309	405	36.79	0.78	514.57
chr6	137119799	137119999	395	36.72	0.81	521.51
chr13	16541549	16541749	383	36.43	0.45	382.48
chr12	27464131	27464331	321	36.43	0.85	532.74
chr2	85038999	85039199	399	36.3	0.75	507.57
chr7	134547677	134547877	436	36.08	0.44	379.02
chr15	100433237	100433437	599	36.08	0.58	452.49
chr9	103005048	103005248	519	36	0.83	527.78
chrX	12387799	12387999	348	35.82	0.2	243.09
chr13	78891393	78891593	418	35.82	0.32	318.43
chr11	44500457	44500657	253	35.82	0.56	443.09
chr11	21917524	21917724	184	35.82	0.4	362.55
chr16	4501958	4502158	438	35.2	0.45	385.84
chr3	88308151	88308351	970	35.03	1.79	885.87
chr10	58243538	58243738	328	34.88	0.25	281.88
chr14	46833935	46834135	447	34.84	0.36	342.24
chr6	81599308	81599508	376	34.76	0.3	311.95
chr4	65326091	65326291	489	34.76	0.52	422.52
chr4	101752727	101752927	398	34.76	0.6	463.55
chr3	39104232	39104432	445	34.76	0.43	377.82
chr2	84097392	84097592	436	34.76	0.31	315.29
chr2	71044258	71044458	206	34.76	0.33	325.72
chr18	81148719	81148919	420	34.76	0.27	293.21
chr18	24959119	24959319	189	34.76	0.23	265.74
chr14	99603948	99604148	255	34.76	0.19	241.31
chr10	90775321	90775521	379	34.76	0.2	247.11
chr10	119429634	119429834	266	34.76	0.18	234.54
chr9	21687245	21687445	407	34.7	0.49	407.1
chr3	21863679	21863879	426	34.65	0.5	410.2
chr8	121033444	121033644	219	34.54	0.41	372.13
chr1	134350657	134350857	455	34.5	0.57	450.84
chr13	6473150	6473350	338	34.2	0.52	419.23
chr14	69572771	69572971	361	34.11	0.58	459.2
chr5	112002365	112002565	391	34.05	0.25	282.06
chr6	125842669	125842869	328	33.71	0.54	433.88
chr2	16600768	16600968	251	33.71	0.23	263.55
chr2	125839265	125839465	205	33.71	0.22	257.35
chr19	34865726	34865926	227	33.71	0.34	329.52
chr17	15793869	15794069	184	33.71	0.25	281.59
chr12	54045810	54046010	441	33.71	0.33	328.64
chr11	96583300	96583500	480	33.71	0.32	320.8
chr18	46086476	46086676	351	33.66	0.45	381.85
chr18	55315741	55315941	568	33.5	0.5	411.72
chr11	35770668	35770868	333	33.34	0.68	490.72
chr1	40734525	40734725	361	33.24	0.22	260.82
chr9	116867464	116867664	397	33.08	0.5	411.65
chr13	42667744	42667944	383	33	0.29	304.34
chr5	143924592	143924792	242	32.86	0.39	359.74
chr7	134046403	134046603	349	32.83	0.52	419.38
chr5	136483597	136483797	165	32.8	0.36	341.38
chr9	10231245	10231445	719	32.67	0.53	426.93
chr6	99450963	99451163	486	32.67	0.33	323.58
chr9	5412544	5412744	265	32.66	0.42	375.86
chr6	131343159	131343359	162	32.66	0.25	282.44
chr5	114434032	114434232	443	32.66	0.13	190.53
chr3	50110695	50110895	469	32.66	0.36	341.47
chr2	21836029	21836229	368	32.66	0.27	292.97
chr11	87239162	87239362	355	32.66	0.39	354.4
chr11	40240968	40241168	456	32.66	0.24	272.49
chr11	22248714	22248914	255	32.66	0.23	265.79
chr1	41334808	41335008	404	32.66	0.68	490.54
chr1	21790279	21790479	255	32.66	0.39	355.66
chr6	55373951	55374151	378	32.61	0.33	322.72
chr2	116667103	116667303	409	32.56	0.28	303.07
chr14	92709157	92709357	364	32.56	0.41	367.07
chr1	79739798	79739998	358	32.49	0.3	312.18
chr2	34082629	34082829	442	32.4	0.36	338.17
chr2	26307824	26308024	506	32.36	0.61	467.19
chr8	84775682	84775882	197	32.3	0.32	321.28
chr1	90795349	90795549	381	32.26	0.21	251.11
chr8	94255979	94256179	261	32.05	0.47	398.51
chr1	196422106	196422306	612	32.01	0.41	369.25
chr14	13145533	13145733	673	31.86	0	3125.12
chr4	81039362	81039562	392	31.68	0.36	342.32
chr11	71522101	71522301	409	31.68	0.29	306.33
chr1	174186618	174186818	454	31.68	0.57	448.08
chr1	153262985	153263185	222	31.68	0.31	316.74
chr8	33244812	33245012	306	31.6	0.19	236.76
chr7	70297816	70298016	300	31.6	0.18	226.46
chr19	9199246	9199446	375	31.6	0.15	201.49
chr14	58568360	58568560	439	31.6	0.13	189.67
chr13	85379200	85379400	953	31.6	0.62	473.88
chr13	4665645	4665845	172	31.6	0.27	292.86
chr12	98237336	98237536	300	31.6	0.29	307.98
chr11	6376261	6376461	432	31.6	0.47	398.12
chr18	46022342	46022542	520	31.26	0.46	387.09
chr5	65085248	65085448	428	31.14	0.37	346.63
chr11	77710168	77710368	377	31.11	0.85	533.54
chr5	125212008	125212208	384	30.88	0.44	379.29
chr18	45627377	45627577	360	30.81	0.27	298.48
chr18	5160100	5160300	613	30.71	0.86	536.56
chrX	19819380	19819580	336	30.55	0.37	345.4
chr9	27478516	27478716	613	30.55	0.3	310.54
chr8	37022896	37023096	416	30.55	0.2	245.01
chr6	142824847	142825047	400	30.55	0.39	357.77
chr2	20886279	20886479	416	30.55	0.22	258.09
chr12	66177904	66178104	410	30.55	0.21	256.03
chr12	65299850	65300050	221	30.55	0.19	235.89
chr12	118069388	118069588	200	30.55	0.24	276.85
chr11	85674344	85674544	400	30.55	0.34	332.89
chr1	78640317	78640517	641	30.55	0.41	368.87
chr1	108027263	108027463	445	30.39	0.41	368.75
chr9	118667239	118667439	494	30.31	0.36	342.28
chr7	126904883	126905083	398	30.24	0.23	267.38
chr5	113182675	113182875	718	30.24	0.46	388.95
chr11	112627286	112627486	378	30.24	0.37	342.48
chr2	179500785	179500985	379	30.17	0.16	215.12
chr19	40487427	40487627	244	29.94	0.34	333.85
chr6	52006252	52006452	666	29.92	0.4	361.18
chr18	67623280	67623480	486	29.92	0.7	493.77
chr12	78661626	78661826	409	29.92	0.24	276.99
chr1	87800828	87801028	383	29.92	0.21	251.7
chr4	129211909	129212109	370	29.7	0.27	297.79
chr9	64407675	64407875	326	29.59	0.38	346.77
chr15	99505253	99505453	301	29.59	0.17	222
chr13	59153975	59154175	314	29.58	0.59	461.17
chr8	63876066	63876266	543	29.49	0.2	244.01
chr7	97679865	97680065	490	29.49	0.33	323.47
chr6	93106029	93106229	608	29.49	1.22	687.38
chr6	108111729	108111929	203	29.49	0.27	293.01
chr5	63102032	63102232	347	29.49	0.4	364.59
chr18	45473871	45474071	405	29.49	0.13	186.56
chr14	72466428	72466628	369	29.49	0.15	209.65
chr14	104369050	104369250	685	29.49	0.46	387.99
chr13	84203259	84203459	275	29.49	0.24	270.15
chr13	26583871	26584071	973	29.49	0.44	378.34
chr13	20461956	20462156	390	29.49	0.16	212.78
chr11	120048890	120049090	361	29.49	0.32	320.05
chr1	84056199	84056399	251	29.49	0.26	290.52
chr1	59382580	59382780	369	29.47	0.22	260.15
chr7	63836131	63836331	479	29.24	0.48	402.34
chr8	13454328	13454528	505	29.21	0.71	499.02
chr17	25289325	25289525	806	29.18	1.19	676.84
chr7	18540418	18540618	340	29.15	0.47	396
chr12	33309776	33309976	251	29.02	0.26	290.88
chr15	54992828	54993028	420	28.97	0.27	296.77
chr18	9212035	9212235	209	28.87	0.3	310.82
chr5	140802324	140802524	436	28.8	0.26	288.01
chr6	125147794	125147994	423	28.71	0.17	222.1
chr2	43724689	43724889	366	28.71	0.19	237.33
chr15	62114367	62114567	442	28.71	0.21	252.53
chr12	42597672	42597872	393	28.71	0.32	320.54
chr4	104591970	104592170	388	28.51	0.16	210.94
chr2	90546261	90546461	308	28.51	0.39	354.99
chr17	63616861	63617061	471	28.51	0.35	337.52
chr6	65346314	65346514	221	28.44	0.15	204.76
chr5	91358723	91358923	218	28.44	0.16	211
chr3	37949684	37949884	282	28.44	0.21	249.86
chr2	145993874	145994074	418	28.44	0.21	251.27
chr18	69718646	69718846	825	28.44	0.31	316.71
chr18	68266136	68266336	423	28.44	0.35	338
chr18	65058681	65058881	300	28.44	0.27	295.77
chr17	9474509	9474709	179	28.44	0.2	247.67
chr16	71143626	71143826	414	28.44	0.14	193.93
chr14	98826375	98826575	375	28.44	0.24	274.87
chr13	71181826	71182026	388	28.44	0.25	278.85
chr10	63373980	63374180	412	28.44	0.21	251.38
chr10	117272983	117273183	428	28.38	0.35	334.44
chr4	129468723	129468923	398	28.3	0.42	375.92
chr3	88060271	88060471	427	28.28	0.41	371.74
chr11	44743959	44744159	236	28.22	0.22	260.32
chr9	61328350	61328550	429	28.13	0.26	286.46
chr5	111759899	111760099	401	28.08	0.42	373.64
chr11	107684096	107684296	396	27.77	0.23	264.99
chr9	29582498	29582698	456	27.72	0.26	283.3
chr8	122774097	122774297	411	27.72	0.19	235.63
chr7	72648000	72648200	418	27.72	0.17	220.6
chr7	114684115	114684315	633	27.72	0.37	345.12
chr5	65315805	65316005	410	27.72	0.51	414.35
chr15	91122515	91122715	395	27.72	0.33	328.68
chr14	62414913	62415113	479	27.72	0.39	359.73
chr2	5554387	5554587	301	27.62	0.26	289.96
chr2	161040631	161040831	422	27.62	0.16	212.99
chr1	40972315	40972515	390	27.41	0.48	402.23
chrX	22007080	22007280	310	27.39	0.17	219.77
chr8	12126480	12126680	363	27.39	0.17	219.77
chr7	98198849	98199049	350	27.39	0.16	218.83
chr4	97141393	97141593	286	27.39	0.19	236.08
chr2	44220053	44220253	386	27.39	0.14	192.41
chr18	69688205	69688405	368	27.39	0.2	248.62
chr14	14994423	14994623	453	27.39	0.4	365.01
chr13	103332723	103332923	420	27.39	0.18	235.55
chr12	99412260	99412460	301	27.39	0.18	228.83
chr1	109929977	109930177	553	27.39	0.43	377.48
chr13	51858987	51859187	244	27.34	0.14	192.36
chr5	111921761	111921961	459	27.22	0.51	416.23
chr7	45491663	45491863	351	27.09	0.14	192.75
chr3	144061879	144062079	260	27.09	0.22	263.04
chr2	122375225	122375425	214	27.09	0.26	290.25
chr7	18759134	18759334	284	27	0.19	238.1
chr10	120904273	120904473	376	26.96	0.3	309.71
chr18	54661029	54661229	418	26.9	0.23	266.36
chr6	90412513	90412713	345	26.73	0.14	194.5
chr5	51968303	51968503	382	26.73	0.13	189.22
chr16	91194584	91194784	650	26.73	0.5	411.14
chr13	63563901	63564101	397	26.73	0.23	264.69
chr14	16251172	16251372	227	26.41	0.31	317.61
chr8	95023331	95023531	729	26.4	0.38	351.02
chr4	128615493	128615693	416	26.4	0.2	242.72
chr7	75629509	75629709	423	26.33	0.2	245.44
chr4	101911807	101912007	438	26.33	0.19	238.3
chr2	34185856	34186056	356	26.33	0.14	194.18
chr2	34071691	34071891	222	26.33	0.23	267.67
chr16	43422661	43422861	348	26.33	0.17	225.33
chr13	84821305	84821505	384	26.33	0.14	196.17
chr13	58777982	58778182	150	26.33	0.12	172.35
chr12	35114117	35114317	198	26.33	0.13	189.04
chr11	31095745	31095945	437	26.33	0.15	205.19
chr10	74550700	74550900	258	26.33	0.16	211.92
chr5	67660970	67661170	381	26.24	0.25	278.83
chr15	85499071	85499271	829	26.19	0.46	387.52
chr9	13449932	13450132	430	26.13	0.29	308.3
chr8	93760593	93760793	320	26.13	0.28	303.06
chr4	41659471	41659671	526	26.12	0.43	377.42
chr3	105578788	105578988	390	26.07	0.15	201
chr2	21187970	21188170	476	26.07	0.68	490.19
chr1	57332535	57332735	390	26.07	0.21	251.3
chr2	145557790	145557990	287	26.06	0.12	171.73
chr11	93645445	93645645	376	26.05	0.17	223.69
chr7	28671148	28671348	366	26.02	0.42	374.57
chr4	116688194	116688394	549	25.93	0.35	336.43
chr17	10178569	10178769	450	25.92	0.52	421.83
chr1	161252406	161252606	442	25.89	0.18	235.09
chr6	34084509	34084709	356	25.84	0.2	241.31
chr1	141163296	141163496	654	25.74	0.48	401.78
chr1	69090635	69090835	412	25.66	0.22	256.89
chr4	41895801	41896001	451	25.58	0.38	353.18
chr12	84113819	84114019	379	25.52	0.14	197.09
chr1	21396710	21396910	368	25.52	0.18	229.58
chr4	141174045	141174245	387	25.46	0.18	233.58
chr8	79248924	79249124	142	25.28	0.14	193.69
chr8	68851713	68851913	375	25.28	0.15	207.61
chr8	6604413	6604613	305	25.28	0.19	239.31
chr5	52943313	52943513	394	25.28	0.07	124.35
chr5	13553670	13553870	421	25.28	0.09	147.17
chr3	100832610	100832810	353	25.28	0.11	165.66
chr2	77487253	77487453	335	25.28	0.2	247.64
chr2	65732691	65732891	338	25.28	0.28	298.57
chr2	29453651	29453851	366	25.28	0.12	176.11
chr19	21791122	21791322	336	25.28	0.22	259.14
chr14	85580731	85580931	303	25.28	0.15	206.23
chr13	84205494	84205694	341	25.28	0.12	175.46
chr12	69647663	69647863	329	25.28	0.17	219.95
chr11	112318060	112318260	370	25.28	0.21	249.42
chr10	28907019	28907219	195	25.28	0.14	192.08
chr5	138016581	138016781	427	25.13	0.24	273.66
chr4	97153773	97153973	430	25.01	0.12	174.47
chr2	151741886	151742086	508	24.98	0.3	309.48
chr11	68031535	68031735	404	24.98	0.29	305.46
chr13	24636753	24636953	433	24.96	0.26	288.85
chr3	102237397	102237597	251	24.95	0.26	288.61
chr9	35152423	35152623	238	24.86	0.24	277.25
chr5	107388529	107388729	324	24.81	0.31	314.51
chr12	73415780	73415980	352	24.75	0.17	221.34
chr12	33620965	33621165	582	24.75	0.56	443.38
chr16	33384763	33384963	244	24.64	0.2	243.94
chr13	84922275	84922475	614	24.64	0.4	366.67
chr7	144931945	144932145	278	24.55	0.16	218.88
chr11	4236255	4236455	390	24.51	0.17	220.37
chr1	195909030	195909230	435	24.51	0.23	267.51
chr7	15293698	15293898	760	24.42	0.97	596
chr2	154765827	154766027	353	24.42	0.21	254.84
chr5	151487174	151487374	425	24.37	0.29	308.13
chr15	90883986	90884186	209	24.37	0.2	243.35
chr1	183940281	183940481	443	24.31	0.28	302.95
chr2	143819210	143819410	370	24.3	0.17	224.29
chrX	49495460	49495660	313	24.23	0.08	126.15
chr8	97008272	97008472	352	24.23	0.12	177.25
chr7	113429512	113429712	343	24.23	0.24	275.84
chr5	121649921	121650121	424	24.23	0.11	165.98
chr4	34116551	34116751	392	24.23	0.12	168.87
chr4	10900186	10900386	384	24.23	0.17	226.07
chr2	75569266	75569466	425	24.23	0.18	228.46
chr2	146402230	146402430	322	24.23	0.27	293.39
chr17	9475927	9476127	521	24.23	0.22	257.7
chr14	33271709	33271909	149	24.23	0.13	180.97
chr12	3372191	3372391	222	24.23	0.22	262.63
chr11	44685211	44685411	411	24.23	0.14	195.94
chr11	31118513	31118713	371	24.23	0.12	175.76
chr1	127467286	127467486	369	24.23	0.14	193.48
chr8	49489322	49489522	301	24.14	0.24	276.95
chr11	80151979	80152179	483	23.95	0.23	266.76
chr1	14277565	14277765	567	23.94	0.28	298.7
chr6	53523376	53523576	412	23.85	0.24	270.37
chr10	74564789	74564989	255	23.85	0.14	198.42
chr4	20407912	20408112	427	23.79	0.21	251.53
chr7	96740711	96740911	442	23.76	0.49	410.07
chr5	103401559	103401759	910	23.76	0.32	320.86
chr2	147933792	147933992	428	23.76	0.12	173.78
chr17	9423344	9423544	563	23.76	0.91	564.71
chr17	83454653	83454853	431	23.76	0.45	383.8
chr13	60186966	60187166	418	23.76	0.28	302.51
chr13	44971874	44972074	537	23.76	0.25	281.38
chr11	6056782	6056982	359	23.76	0.16	211.27
chr11	4160834	4161034	367	23.76	0.18	232.15
chr1	54429546	54429746	414	23.76	0.14	192.45
chr1	122914767	122914967	419	23.76	0.21	250.88
chr11	112660335	112660535	352	23.46	0.18	232.08
chr5	122763295	122763495	447	23.28	0.16	211.55
chr12	3238435	3238635	724	23.25	0.95	592.28
chr2	30533874	30534074	422	23.21	0.24	277.43
chr9	59455130	59455330	398	23.18	0.18	229.52
chrX	37750054	37750254	271	23.17	0.09	140.69
chr8	112141578	112141778	491	23.17	0.15	200.72
chr4	120728724	120728924	192	23.17	0.15	200.56
chr4	103339202	103339402	232	23.17	0.12	179.02
chr2	142054483	142054683	315	23.17	0.28	299.43
chr18	69250469	69250669	238	23.17	0.09	141.45
chr15	73187700	73187900	415	23.17	0.1	158.25
chr15	42350897	42351097	203	23.17	0.11	161.63
chr15	13337951	13338151	415	23.17	0.16	212.12
chr14	75240099	75240299	379	23.17	0.11	160.66
chr14	22186397	22186597	500	23.17	0.17	224.01
chr13	46883061	46883261	401	23.17	0.34	330.02
chr12	109532930	109533130	334	23.17	0.18	230.5
chr10	107537936	107538136	498	23.17	0.26	285.08
chr1	154083866	154084066	358	23.17	0.09	141.53
chr2	166421570	166421770	431	23.16	0.2	242.25
chr15	78815835	78816035	415	23.15	0.31	312.98
chr18	65689257	65689457	330	23.13	0.15	203.09
chr1	93356318	93356518	174	23.13	0.16	212.38
chr7	144041675	144041875	385	23.1	0.2	246.4
chr4	47247131	47247331	445	23.1	0.14	200.38
chr12	86509193	86509393	351	23.1	0.27	294.98
chr11	6389413	6389613	177	23.08	0.16	213.06
chr6	54081513	54081713	278	23.04	0.17	224.72
chr15	66154218	66154418	435	23.04	0.17	220.78
chr18	56407811	56408011	493	23.02	0.29	304.65
chr10	94465163	94465363	437	23.02	0.26	288.41
chr9	113641441	113641641	432	22.96	0.17	225.35
chr7	29205706	29205906	313	22.96	0.21	250.53
chr6	28792431	28792631	422	22.96	0.18	232.34
chr16	18411818	18412018	204	22.96	0.18	228.94
chr10	86919630	86919830	486	22.96	0.22	260.65
chr6	81725998	81726198	365	22.88	0.15	201.02
chr5	67227208	67227408	217	22.88	0.19	236.83
chr18	15548135	15548335	306	22.88	0.2	247.01
chr17	84660155	84660355	261	22.88	0.12	171.95
chr10	98692742	98692942	419	22.88	0.15	202.52
chr12	87703941	87704141	333	22.84	0.22	256.47
chr18	47928546	47928746	274	22.77	0.13	189.61
chr16	86821944	86822144	312	22.77	0.15	210.79
chr16	40627984	40628184	218	22.77	0.17	223.35
chr14	92300032	92300232	429	22.77	0.14	194.38
chr7	78598901	78599101	338	22.63	0.16	213.61
chr2	3617758	3617958	384	22.63	0.12	175.31
chr12	112141802	112142002	411	22.63	0.38	352.09
chr1	39845206	39845406	365	22.63	0.15	206.92
chr1	168081085	168081285	363	22.63	0.1	147.84
chr6	58832803	58833003	215	22.58	0.13	183.6
chr13	29378473	29378673	295	22.53	0.25	283.11
chr9	36582185	36582385	406	22.49	0.15	204.08
chr4	111095417	111095617	389	22.47	0.35	337.52
chr6	53785113	53785313	728	22.44	0.37	346.43
chr18	34232172	34232372	315	22.44	0.21	251.33
chr17	6711424	6711624	344	22.44	0.4	366.55
chr11	84596740	84596940	288	22.41	0.2	242.51
chr9	43276227	43276427	382	22.38	0.22	260.14
chr2	136783965	136784165	330	22.38	0.13	181.22
chr8	46437210	46437410	401	22.37	0.13	186.47
chr2	93708606	93708806	386	22.36	0.51	414.26
chr9	49714231	49714431	332	22.34	0.09	140.97
chr8	96461366	96461566	405	22.34	0.1	150.43
chr6	39457484	39457684	653	22.32	0.28	301.84
chr2	32836925	32837125	345	22.27	0.27	292.96
chr16	22344211	22344411	451	22.21	0.19	235.78
chrX	52801482	52801682	259	22.12	0.11	161.13
chr9	47281198	47281398	397	22.12	0.18	232.56
chr9	10193978	10194178	349	22.12	0.13	190.21
chr7	137141394	137141594	412	22.12	0.13	115.17
chr5	86314264	86314464	320	22.12	0.28	301.52
chr4	96972713	96972913	142	22.12	0.09	146.13
chr4	66072669	66072869	312	22.12	0.17	225.67
chr4	63816704	63816904	267	22.12	0.1	152.42
chr3	85024048	85024248	363	22.12	0.13	180.59
chr3	77916266	77916466	165	22.12	0.11	167.37
chr3	55511950	55512150	429	22.12	0.15	205.8
chr3	109497090	109497290	452	22.12	0.17	224.96
chr2	109718345	109718545	306	22.12	0.16	213.09
chr18	65552774	65552974	143	22.12	0.08	134.94
chr15	37372773	37372973	501	22.12	0.26	285.58
chr12	93036516	93036716	299	22.12	0.11	162.36
chr12	60248873	60249073	359	22.12	0.09	146.85
chr1	34095394	34095594	412	22.12	0.11	168.76
chr1	127956800	127957000	400	22.12	0.14	196.4
chr1	79987195	79987395	323	22.1	0.1	153.19
chr2	115671660	115671860	547	22.06	0.32	317.97
chr5	20047427	20047627	149	22.02	0.22	260.65
chr18	57763924	57764124	288	21.98	0.13	186.47
chr2	162988757	162988957	454	21.89	0.34	332.13
chr9	110132587	110132787	414	21.88	0.15	209.07
chr1	192429112	192429312	572	21.87	0.26	288.83
chr2	126507383	126507583	191	21.83	0.12	172.88
chr8	17618131	17618331	424	21.78	0.12	176.96
chr3	108561630	108561830	383	21.78	0.2	242.25
chr15	6935355	6935555	269	21.78	0.23	266.88
chr7	118384989	118385189	395	21.68	0.21	250.6
chr12	100072901	100073101	776	21.6	0.6	462.96
chr1	194535485	194535685	348	21.6	0.16	212.74
chr4	148602272	148602472	299	21.52	0.11	163.42
chr3	26462144	26462344	277	21.52	0.21	250.04
chr1	73576085	73576285	389	21.52	0.09	144.55
chr6	90500732	90500932	534	21.38	0.33	326.98
chr4	137037796	137037996	393	21.38	0.11	168.47
chr10	60087419	60087619	407	21.38	0.15	206.94
chr10	39230991	39231191	929	21.38	0.79	516.92
chr1	76958222	76958422	198	21.38	0.19	240.38
chr13	112413175	112413375	308	21.32	0.17	223.89
chr3	145827856	145828056	366	21.25	0.13	183.66
chr13	111655224	111655424	354	21.23	0.18	233.58
chr2	124060894	124061094	348	21.19	0.27	293.02
chr6	52048865	52049065	389	21.18	0.11	163.56
chr14	99342244	99342444	428	21.18	0.17	219.9
chr13	91845170	91845370	191	21.18	0.2	245.52
chr3	109435561	109435761	665	21.12	0.17	222.35
chr19	56284775	56284975	347	21.12	0.24	268.86
chr18	21329239	21329439	387	21.12	0.12	175.91
chr16	90338650	90338850	205	21.12	0.13	184.9
chr9	49632059	49632259	344	21.07	0.09	144.6
chr6	36575092	36575292	340	21.07	0.14	194.21
chr5	7299315	7299515	367	21.07	0.08	130.48
chr5	4779426	4779626	402	21.07	0.12	174.93
chr3	86721894	86722094	762	21.07	0.19	236.09
chr3	49865610	49865810	330	21.07	0.08	133.37
chr3	34636954	34637154	271	21.07	0.15	205.85
chr3	137620976	137621176	365	21.07	0.12	177.9
chr2	77961012	77961212	307	21.07	0.15	206.42
chr2	18124590	18124790	303	21.07	0.09	144.02
chr2	119013996	119014196	418	21.07	0.1	153.69
chr2	109544484	109544684	382	21.07	0.14	191.62
chr19	22289693	22289893	370	21.07	0.11	163.63
chr18	54300532	54300732	481	21.07	0.17	220
chr16	64217770	64217970	308	21.07	0.12	173.35
chr14	98632756	98632956	312	21.07	0.12	172.63
chr14	113922657	113922857	382	21.07	0.13	179.71
chr14	10668598	10668798	226	21.07	0.2	242.81
chr14	103423502	103423702	231	21.07	0.1	153.04
chr10	93213543	93213743	401	21.07	0.18	234.76
chr10	8962653	8962853	301	21.07	0.13	181.67
chr10	46386474	46386674	198	21.07	0.1	157.69
chr1	68906993	68907193	332	21.07	0.08	135.15
chr1	167750756	167750956	413	21.01	0.18	234.08
chr4	8943727	8943927	1126	20.88	0.36	341.68
chr7	44885878	44886078	719	20.86	0.45	385.15
chr7	134450517	134450717	199	20.84	0.1	156
chr17	14913133	14913333	318	20.84	0.08	132.26
chr16	22355011	22355211	426	20.84	0.15	210.73
chr7	91318076	91318276	453	20.79	0.17	222.93
chr4	146966077	146966277	227	20.79	0.1	151.41
chr3	80887448	80887648	313	20.79	0.1	148.22
chr1	158876401	158876601	993	20.79	0.22	258.69
chr18	36001039	36001239	433	20.71	0.2	243.5
chr7	118383456	118383656	436	20.7	0.15	206.89
chr11	94049594	94049794	422	20.66	0.16	218.33
chr18	53070957	53071157	185	20.59	0.16	216.17
chr17	9619206	9619406	914	20.59	0.38	352.28
chr1	75500817	75501017	605	20.59	0.15	209.72
chr1	74955445	74955645	440	20.59	0.14	199.39
chr1	40016804	40017004	417	20.59	0.13	182.12
chr13	24632828	24633028	377	20.57	0.12	168.78
chr9	20454421	20454621	646	20.48	0.25	280.32
chr2	117895199	117895399	289	20.31	0.12	172.4
chr8	123384923	123385123	394	20.28	0.09	147.26
chr3	55549697	55549897	324	20.28	0.19	240.62
chr10	69590496	69590696	354	20.28	0.12	110.16
chr8	93358891	93359091	347	20.26	0.08	127.61
chr7	79121304	79121504	391	20.24	0.14	190.82
chr6	120739000	120739200	304	20.24	0.16	212.17
chr3	9628563	9628763	393	20.24	0.08	127.5
chr3	59224377	59224577	435	20.24	0.11	168.49
chr14	61715255	61715455	372	20.24	0.14	191.72
chr8	48783614	48783814	363	20.22	0.11	163.22
chr3	35532843	35533043	370	20.2	0.16	211.82
chr18	5932380	5932580	620	20.2	0.65	481.94
chr15	25321856	25322056	142	20.2	0.12	171.74
chr9	62282208	62282408	412	20.16	0.14	191.13
chr11	117287840	117288040	197	20.16	0.13	189.54
chr10	114873324	114873524	522	20.16	0.25	283.05
chr1	190586763	190586963	408	20.03	0.13	187.96
chrX	102389584	102389784	454	20.01	0.18	230.19
chr9	87198580	87198780	185	20.01	0.09	140.77
chr9	41934505	41934705	357	20.01	0.12	173.39
chr8	56279238	56279438	334	20.01	0.14	198.19
chr8	34425439	34425639	253	20.01	0.11	162.7
chr6	50706536	50706736	453	20.01	0.23	264.68
chr5	132653583	132653783	393	20.01	0.08	134.58
chr5	118199341	118199541	274	20.01	0.08	129.49
chr4	32572840	32573040	194	20.01	0.11	162.22
chr4	124704352	124704552	259	20.01	0.09	137.32
chr3	52267720	52267920	301	20.01	0.13	110.83
chr3	157776687	157776887	229	20.01	0.07	118.04
chr2	50860760	50860960	147	20.01	0.08	130.6
chr19	21219180	21219380	357	20.01	0.12	175.85
chr18	68256666	68256866	444	20.01	0.12	175.46
chr18	54953429	54953629	180	20.01	0.14	199.24
chr16	78710457	78710657	299	20.01	0.07	119.15
chr15	92634303	92634503	536	20.01	0.23	267.37
chr14	31683231	31683431	249	20.01	0.08	135.23
chr13	19641600	19641800	273	20.01	0.09	139.75
chr12	91069757	91069957	348	20.01	0.12	105.4
chr12	4785613	4785813	372	20.01	0.13	188.2
chr11	111498471	111498671	151	20.01	0.08	135.02
chr10	92513519	92513719	410	20.01	0.13	112.58
chr10	119018410	119018610	388	20.01	0.13	181.36
chr1	139195050	139195250	379	20.01	0.09	90.58
chr5	131804361	131804561	168	19.96	0.1	148.22
chr2	70155874	70156074	405	19.92	0.21	250.04
chr9	95477225	95477425	448	19.8	0.1	151.26
chr7	130629172	130629372	411	19.8	0.11	166.11
chr6	81626685	81626885	481	19.8	0.25	280.91
chr6	66966967	66967167	457	19.8	0.15	207.56
chr6	115089055	115089255	492	19.8	0.23	264.88
chr5	64980592	64980792	289	19.8	0.3	310.72
chr4	62149736	62149936	262	19.8	0.13	189.97
chr4	123757328	123757528	354	19.8	0.16	216.99
chr3	34657038	34657238	427	19.8	0.17	222.67
chr13	100200685	100200885	563	19.8	0.27	294.12
chr12	66135255	66135455	398	19.8	0.16	218.58
chr12	29682138	29682338	381	19.8	0.25	278.71
chr11	23040806	23041006	398	19.8	0.09	139.95
chr10	67361440	67361640	344	19.8	0.14	194.29
chr1	121084431	121084631	330	19.8	0.13	188.31
chr18	73411927	73412127	298	19.64	0.13	182.48
chr4	8838894	8839094	361	19.54	0.14	116.89
chr1	179175485	179175685	191	19.51	0.29	308.32
chr7	73070681	73070881	317	19.45	0.21	250.04
chr1	66161547	66161747	344	19.44	0.14	194.22
chr1	171321936	171322136	754	19.44	0.35	335.62
chr12	33511763	33511963	224	19.38	0.13	182.6
chr14	54822085	54822285	237	19.36	0.1	158.79
chr14	23383540	23383740	474	19.36	0.29	306.14
chr12	100640537	100640737	283	19.36	0.09	146.76
chr10	93602556	93602756	278	19.36	0.1	152.13
chr1	130232678	130232878	571	19.36	0.24	271.97
chr11	108848823	108849023	423	19.34	0.14	196.6
chr1	72075201	72075401	344	19.3	0.13	113.44
chr2	160608209	160608409	339	19.29	0.09	138.12
chr17	83862875	83863075	408	19.23	0.16	218.34
chr12	8646213	8646413	372	19.16	0.11	165.64
chr9	107508909	107509109	421	19.14	0.11	162.83
chr5	111965091	111965291	338	19.14	0.25	279.98
chr19	47407901	47408101	323	19.01	0.07	123.16
chr9	35080984	35081184	347	18.97	0.1	151.76
chrX	6436722	6436922	203	18.96	0.11	163.82
chr8	93410450	93410650	222	18.96	0.11	160.25
chr8	15949865	15950065	184	18.96	0.09	137.8
chr8	107190732	107190932	251	18.96	0.07	123.56
chr6	51044690	51044890	405	18.96	0.14	115.95
chr6	129686191	129686391	400	18.96	0.09	138.77
chr4	95176867	95177067	365	18.96	0.09	141.45
chr4	81982807	81983007	397	18.96	0.08	128.59
chr4	125968173	125968373	288	18.96	0.09	139.8
chr3	69461549	69461749	254	18.96	0.12	178.42
chr3	27042192	27042392	434	18.96	0.2	243.71
chr2	38646019	38646219	281	18.96	0.08	127.87
chr2	160888239	160888439	164	18.96	0.14	116.59
chr2	124483966	124484166	380	18.96	0.13	188.35
chr2	101804218	101804418	339	18.96	0.22	260.87
chr19	50697236	50697436	421	18.96	0.08	137.15
chr19	15904774	15904974	355	18.96	0.1	154.79
chr18	89698699	89698899	241	18.96	0.1	157.62
chr18	55504851	55505051	275	18.96	0.11	162.11
chr18	16910742	16910942	152	18.96	0.14	116.11
chr16	67709774	67709974	351	18.96	0.09	144.92
chr16	33983146	33983346	244	18.96	0.09	139.77
chr14	19755673	19755873	409	18.96	0.08	133.6
chr13	59050630	59050830	396	18.96	0.11	166.36
chr13	102955582	102955782	315	18.96	0.09	138.34
chr12	93024360	93024560	215	18.96	0.1	148.24
chr12	79146461	79146661	148	18.96	0.12	105.4
chr12	78634955	78635155	284	18.96	0.11	168.26
chr12	27489944	27490144	273	18.96	0.12	177.95
chr11	18481582	18481782	395	18.96	0.09	139.59
chr11	10914155	10914355	180	18.96	0.08	128.67
chr10	47053659	47053859	485	18.96	0.13	179.24
chr10	31193659	31193859	239	18.96	0.11	164.63
chr10	105043356	105043556	579	18.96	0.2	248.36
chr1	148606316	148606516	241	18.96	0.1	149.69
chr19	6989091	6989291	499	18.88	0.4	365.88
chr11	93860126	93860326	259	18.87	0.14	195.14
chr3	86014069	86014269	417	18.85	0.15	209.68
chr2	101779852	101780052	311	18.85	0.22	261.56
chr14	8131013	8131213	357	18.85	0.15	210.66
chr12	99707216	99707416	362	18.81	0.07	122.87
chr10	39364334	39364534	184	18.81	0.09	143.6
chr15	61922593	61922793	558	18.79	0.18	231.39
chr9	107488780	107488980	369	18.78	0.11	102.59
chr15	62408522	62408722	374	18.76	0.1	148.43
chr8	113551150	113551350	340	18.72	0.31	312.8
chr19	44347243	44347443	376	18.72	0.1	154.86
chr1	185222890	185223090	413	18.72	0.15	209.98
chr17	15080896	15081096	417	18.69	0.38	350.57
chr2	180808991	180809191	264	18.68	0.15	201.06
chr5	140863614	140863814	249	18.63	0.09	139.91
chr4	129462927	129463127	1203	18.63	0.35	337.34
chr1	106595948	106596148	289	18.63	0.14	191.77
chr9	123700771	123700971	353	18.58	0.09	140.89
chr8	109833586	109833786	357	18.48	0.08	132.95
chr7	143701867	143702067	357	18.48	0.08	132.76
chr5	22677770	22677970	559	18.48	0.19	237.84
chr3	151303766	151303966	151	18.48	0.09	139.45
chr12	81763076	81763276	576	18.48	0.15	207.7
chr12	30284355	30284555	571	18.48	0.12	179.01
chr11	68889644	68889844	423	18.48	0.12	176.53
chr1	72188455	72188655	381	18.48	0.16	212.67
chr12	54903295	54903495	355	18.47	0.2	249.35
chr4	130086978	130087178	270	18.43	0.26	284.95
chr3	40311136	40311336	177	18.42	0.1	156.86
chr7	128840982	128841182	329	18.35	0.08	134.88
chr1	136164280	136164480	290	18.35	0.13	114.4
chr11	98558028	98558228	330	18.34	0.11	162.08
chr1	90309393	90309593	306	18.34	0.19	238.72
chr16	46688827	46689027	364	18.31	0.07	121
chr15	58806717	58806917	605	18.31	0.28	301.18
chr3	107539918	107540118	384	18.27	0.1	158.61
chr11	80334783	80334983	370	18.27	0.09	143.26
chr10	39361966	39362166	274	18.26	0.32	318.5
chr9	89585571	89585771	736	18.21	0.22	262.28
chr5	92984522	92984722	420	18.21	0.16	213.39
chr5	34686401	34686601	353	18.21	0.12	178.81
chr1	183475098	183475298	505	18.21	0.12	168.79
chr12	101387507	101387707	358	18.2	0.08	134.48
chr15	90846474	90846674	432	18.08	0.1	153.07
chr2	169998984	169999184	425	18.06	0.14	200.38
chr14	100112249	100112449	387	18.06	0.18	233.58
chr13	91653099	91653299	332	18	0.1	155.8
chr13	56657746	56657946	331	18	0.11	166.87
chr1	72760936	72761136	420	18	0.14	199.29
chr1	53768390	53768590	364	17.99	0.11	163.56
chr4	46832376	46832576	173	17.96	0.08	135.61
chr6	16163183	16163383	440	17.95	0.28	302.35
chr3	40194486	40194686	279	17.93	0.13	84.84
chr18	63681086	63681286	767	17.92	0.25	281.27
chrX	161584964	161585164	309	17.91	0.14	115.99
chrX	114713112	114713312	661	17.91	0.18	233.97
chr9	62406540	62406740	237	17.91	0.07	124.38
chr9	52360630	52360830	366	17.91	0.13	111.21
chr9	34461806	34462006	286	17.91	0.12	170.16
chr8	33398899	33399099	281	17.91	0.07	121.37
chr6	64104895	64105095	398	17.91	0.19	239.86
chr6	17747396	17747596	333	17.91	0.17	223.18
chr6	103776541	103776741	429	17.91	0.12	178.11
chr5	9017466	9017666	277	17.91	0.08	129.81
chr5	19776149	19776349	357	17.91	0.08	125.94
chr5	12504337	12504537	145	17.91	0.13	111.19
chr4	99658235	99658435	204	17.91	0.11	162.83
chr4	96728256	96728456	366	17.91	0.07	119.7
chr4	81198221	81198421	457	17.91	0.24	275.02
chr4	6714180	6714380	308	17.91	0.07	121.28
chr4	34499986	34500186	434	17.91	0.09	143.57
chr3	9156921	9157121	365	17.91	0.09	142.07
chr3	88617444	88617644	426	17.91	0.13	187.62
chr3	86931054	86931254	410	17.91	0.12	176.83
chr3	39401028	39401228	284	17.91	0.08	132.01
chr3	137674870	137675070	178	17.91	0.1	149.61
chr2	62608447	62608647	367	17.91	0.1	152.88
chr2	108398610	108398810	290	17.91	0.07	124.82
chr15	30395429	30395629	295	17.91	0.1	95.67
chr14	33161071	33161271	434	17.91	0.1	156.16
chr13	90804939	90805139	141	17.91	0.07	124.07
chr13	84222969	84223169	380	17.91	0.13	110.71
chr13	59102506	59102706	353	17.91	0.15	203.89
chr13	112772013	112772213	314	17.91	0.12	107.48
chr12	83205099	83205299	545	17.91	0.21	254.15
chr11	45656541	45656741	144	17.91	0.1	97.72
chr10	93201812	93202012	144	17.91	0.09	140.27
chr10	63485611	63485811	412	17.91	0.12	108.66
chr10	127388680	127388880	309	17.91	0.1	151.23
chr1	99693705	99693905	333	17.91	0.11	168.4
chr1	33439481	33439681	423	17.91	0.09	145.65
chr1	170386802	170387002	327	17.91	0.09	143.14
chr7	65329230	65329430	219	17.9	0.24	271.93
chr2	91772333	91772533	432	17.86	0.13	187.7
chr1	190888689	190888889	441	17.86	0.19	238.64
chr4	96931660	96931860	449	17.84	0.21	250.04
chr9	41938460	41938660	180	17.82	0.12	169.32
chr7	44539140	44539340	311	17.82	0.08	137.1
chr6	73574509	73574709	396	17.82	0.12	175.61
chr6	22744444	22744644	740	17.82	0.32	319.12
chr4	82176047	82176247	351	17.82	0.12	110.09
chr3	62359760	62359960	189	17.82	0.08	132.92
chr2	75271252	75271452	193	17.82	0.14	194.23
chr2	71168380	71168580	374	17.82	0.09	138.09
chr2	137630567	137630767	458	17.82	0.22	261.72
chr19	21809254	21809454	284	17.82	0.15	201.22
chr18	32940992	32941192	346	17.82	0.07	122.77
chr16	43982413	43982613	243	17.82	0.09	143.47
chr14	54006725	54006925	440	17.82	0.17	224.92
chr16	91151371	91151571	235	17.8	0.23	266.99
chr17	8015366	8015566	604	17.74	0.19	240.97
chr14	23476669	23476869	353	17.69	0.11	159.08
chr2	51112882	51113082	393	17.67	0.11	159.52
chr10	66932964	66933164	306	17.66	0.12	106.04
chr9	70605327	70605527	308	17.6	0.07	120.5
chr5	124083503	124083703	417	17.6	0.07	119.61
chr18	54811292	54811492	373	17.6	0.13	114.17
chr15	85480805	85481005	252	17.6	0.22	260.94
chr15	6379692	6379892	428	17.6	0.14	199.27
chr13	113891696	113891896	421	17.6	0.15	201.72
chr12	27651319	27651519	291	17.6	0.13	115.15
chr12	105927838	105928038	389	17.6	0.1	151.05
chr16	24931891	24932091	491	17.42	0.18	227.13
chr15	80649669	80649869	228	17.42	0.09	137.4
chr3	131043672	131043872	546	17.38	0.14	190.89
chr2	65086496	65086696	319	17.38	0.16	216.31
chr11	112655959	112656159	508	17.38	0.19	240.66
chr7	122822046	122822246	366	17.37	0.1	151.83
chr15	84590562	84590762	419	17.37	0.09	139.2
chr1	179477247	179477447	552	17.35	0.12	175.81
chr15	27986221	27986421	442	17.32	0.16	217.94
chr18	65691092	65691292	810	17.29	0.13	185.75
chr17	34773030	34773230	432	17.29	0.14	191.98
chr6	54484035	54484235	403	17.26	0.13	182.12
chr18	84856601	84856801	353	17.26	0.12	176.68
chr1	178830957	178831157	416	17.18	0.08	126.09
chr17	9608202	9608402	360	17.17	0.15	207.63
chr7	135886006	135886206	417	17.16	0.09	144.39
chr3	129632411	129632611	334	17.16	0.12	175.82
chr10	126912252	126912452	380	17.16	0.19	241.29
chr19	55238973	55239173	425	17.1	0.14	196.11
chr3	105531862	105532062	458	17.07	0.12	171.3
chr7	78064641	78064841	469	17.06	0.27	292.57
chr16	24087547	24087747	401	17.06	0.1	156.21
chr1	64133159	64133359	342	17.06	0.12	177.87
chr1	162278571	162278771	376	17.05	0.1	152.67
chr4	97372503	97372703	370	17.03	0.08	128.7
chr4	96073892	96074092	330	17	0.08	127.17
chr3	50969412	50969612	341	16.97	0.17	221.21
chr15	25706487	25706687	743	16.92	0.32	319.44
chr11	96867444	96867644	319	16.91	0.1	95.76
chr9	63929101	63929301	342	16.85	0.23	78.69
chr9	41669978	41670178	276	16.85	0.07	118.86
chr9	28005138	28005338	658	16.85	0.1	156.84
chr8	109824717	109824917	300	16.85	0.14	196.22
chr7	87801453	87801653	387	16.85	0.19	237.07
chr7	83457254	83457454	136	16.85	0.12	106.6
chr7	66117212	66117412	143	16.85	0.09	88.5
chr7	65451853	65452053	215	16.85	0.1	95.15
chr7	58115167	58115367	149	16.85	0.09	146.83
chr6	33427608	33427808	397	16.85	0.09	142.59
chr6	33385429	33385629	329	16.85	0.11	104.18
chr6	32726386	32726586	414	16.85	0.11	161.67
chr6	24298334	24298534	264	16.85	0.14	195.66
chr5	62978412	62978612	480	16.85	0.15	206.85
chr5	43681554	43681754	574	16.85	0.2	244.95
chr5	130076732	130076932	310	16.85	0.09	145.96
chr4	73249780	73249980	420	16.85	0.12	171
chr4	6797752	6797952	367	16.85	0.11	104.16
chr4	153752413	153752613	374	16.85	0.13	84.07
chr3	94923638	94923838	273	16.85	0.12	169.17
chr3	84066219	84066419	342	16.85	0.07	119.89
chr3	43343212	43343412	267	16.85	0.11	100.73
chr3	153061102	153061302	426	16.85	0.11	101.4
chr3	142247990	142248190	330	16.85	0.1	148.45
chr3	104556517	104556717	192	16.85	0.12	108.57
chr2	61457298	61457498	369	16.85	0.07	120.51
chr2	46488993	46489193	744	16.85	0.3	310.5
chr19	55534617	55534817	345	16.85	0.11	163.6
chr18	69625646	69625846	434	16.85	0.11	162.65
chr17	73126977	73127177	194	16.85	0.12	107.95
chr17	66915189	66915389	287	16.85	0.09	145.75
chr17	63493425	63493625	419	16.85	0.1	150.05
chr16	84657335	84657535	424	16.85	0.1	153.44
chr15	3705741	3705941	190	16.85	0.13	114.06
chr14	66372043	66372243	315	16.85	0.12	108.1
chr14	117114229	117114429	602	16.85	0.15	201.43
chr13	47259306	47259506	356	16.85	0.16	215.35
chr12	49098603	49098803	152	16.85	0.1	97.57
chr10	98371842	98372042	391	16.85	0.12	106.37
chr10	98287191	98287391	387	16.85	0.1	152.23
chr10	8576545	8576745	524	16.85	0.12	171.46
chr10	46791064	46791264	326	16.85	0.09	139.21
chr10	37067438	37067638	362	16.85	0.12	110.12
chr10	18999534	18999734	185	16.85	0.11	165.95
chr10	14172777	14172977	369	16.85	0.13	113.83
chr1	24180587	24180787	364	16.85	0.07	119.1
chr1	167839169	167839369	387	16.85	0.11	161.26
chr7	76266314	76266514	388	16.83	0.07	118.35
chr5	78197463	78197663	266	16.83	0.18	234.07
chr2	90381383	90381583	190	16.83	0.13	112.68
chr18	4980413	4980613	281	16.83	0.13	113.16
chr18	35366356	35366556	354	16.83	0.12	108.09
chr17	81450770	81450970	341	16.83	0.08	130.08
chr16	35376539	35376739	421	16.83	0.13	87.76
chr13	71186549	71186749	369	16.83	0.09	141.25
chr12	58384755	58384955	357	16.83	0.09	142.48
chr11	109292401	109292601	266	16.83	0.1	158.04
chr10	99451805	99452005	321	16.83	0.15	202.51
chr6	100184039	100184239	359	16.78	0.13	187.41
chr8	128141149	128141349	751	16.72	0.12	176.57
chr7	120634565	120634765	330	16.72	0.13	112.82
chr3	18887698	18887898	375	16.72	0.11	103.44
chr2	91131221	91131421	638	16.72	0.18	230.21
chr2	6512046	6512246	393	16.72	0.1	154.03
chr17	27349335	27349535	266	16.72	0.22	77.3
chr14	76112176	76112376	385	16.72	0.07	120.16
chr14	104517370	104517570	1468	16.72	0.54	433.29
chr12	77814711	77814911	158	16.72	0.09	142.63
chr12	67809516	67809716	382	16.72	0.1	91.73
chr1	66320007	66320207	363	16.72	0.13	180.33
chr1	176965368	176965568	401	16.72	0.11	168.24
chr17	83967673	83967873	248	16.71	0.14	192.77
chr11	88399580	88399780	514	16.7	0.26	283.7
chr9	22126639	22126839	378	16.69	0.12	110.06
chr9	64195250	64195450	344	16.67	0.1	149.16
chr16	96377766	96377966	375	16.67	0.12	107.98
chr15	6257757	6257957	294	16.67	0.09	144.64
chr10	24713425	24713625	363	16.67	0.07	124.95
chr16	39310011	39310211	253	16.65	0.12	107.33
chr7	79898187	79898387	418	16.63	0.11	161.62
chr6	120437826	120438026	375	16.63	0.14	115.99
chr5	68121545	68121745	333	16.63	0.09	142.87
chr14	24151361	24151561	594	16.63	0.34	333.12
chr7	83461004	83461204	350	16.59	0.16	213.75
chr7	82272044	82272244	283	16.57	0.12	172.95
chr9	34745575	34745775	425	16.56	0.11	98.58
chr6	127701053	127701253	361	16.56	0.11	165.09
chr2	5495083	5495283	273	16.56	0.09	144.26
chr1	80116544	80116744	344	16.56	0.15	203.1
chr3	88224394	88224594	397	16.55	0.09	140.45
chr11	111634316	111634516	275	16.54	0.29	308.45
chr12	38814325	38814525	365	16.51	0.09	140.48
chr4	33252088	33252288	281	16.5	0.08	135.98
chr4	137519273	137519473	384	16.5	0.08	126.43
chr4	136406728	136406928	333	16.5	0.13	183.56
chr3	121208021	121208221	424	16.5	0.07	125.77
chr12	3236217	3236417	651	16.5	0.3	312.31
chr7	83989295	83989495	518	16.49	0.14	192.54
chr6	125583568	125583768	169	16.45	0.13	112.1
chr1	183218418	183218618	382	16.45	0.13	186.59
chr7	64718853	64719053	316	16.42	0.11	159.43
chr5	134856482	134856682	328	16.42	0.12	109.67
chr17	3399716	3399916	372	16.42	0.09	137.31
chr11	97748458	97748658	186	16.42	0.12	109.52
chr1	92869186	92869386	380	16.42	0.09	140.69
chr1	60875925	60876125	304	16.42	0.13	87.29
chr1	88487188	88487388	387	16.4	0.11	166.41
chr19	29351690	29351890	386	16.39	0.09	144.55
chr9	45414525	45414725	277	16.35	0.07	125.07
chr1	184755721	184755921	1035	16.33	0.37	343.35
chr2	10178054	10178254	189	16.24	0.13	115.06
chr6	90890040	90890240	506	16.22	0.11	163.42
chr1	35330002	35330202	367	16.22	0.1	97.59
chr19	26932242	26932442	376	16.2	0.13	113.44
chr12	87713335	87713535	367	16.2	0.16	212.39
chr3	35340803	35341003	147	16.18	0.17	222.15
chr15	78460792	78460992	412	16.15	0.09	139.8
chr4	133001799	133001999	370	16.14	0.21	254.24
chr2	123505165	123505365	663	16.13	0.22	262.04
chr8	81452944	81453144	458	16.1	0.19	237.53
chr6	87587021	87587221	274	16.04	0.11	165.61
chr9	56628379	56628579	406	16.03	0.09	137.37
chr7	135990809	135991009	395	16.03	0.13	86.91
chr6	94754765	94754965	316	16.03	0.1	151.8
chr18	16846837	16847037	399	16.03	0.11	103.42
chr9	67295593	67295793	360	16.01	0.09	142.46
chr7	134388883	134389083	374	16.01	0.09	141.04
chr2	102821532	102821732	368	16.01	0.1	94.95
chr1	154529675	154529875	421	16.01	0.13	115.02
chr10	110521349	110521549	333	15.99	0.12	177.15
chr9	83991471	83991671	428	15.84	0.08	133.39
chr9	64994431	64994631	529	15.84	0.13	181.03
chr9	32417213	32417413	344	15.84	0.12	109.87
chr9	23129000	23129200	179	15.84	0.33	329.38
chr9	120468415	120468615	351	15.84	0.1	91.77
chr7	127045264	127045464	390	15.84	0.09	88.24
chr6	94601393	94601593	206	15.84	0.1	156.54
chr5	42453088	42453288	203	15.84	0.09	143.16
chr5	113281897	113282097	385	15.84	0.17	221.7
chr4	96648208	96648408	438	15.84	0.12	106.03
chr4	84957640	84957840	377	15.84	0.11	159.69
chr4	46450386	46450586	416	15.84	0.11	102.86
chr4	45552264	45552464	385	15.84	0.09	141.24
chr4	146965011	146965211	261	15.84	0.13	179.28
chr4	134512333	134512533	383	15.84	0.12	109.91
chr4	133702923	133703123	413	15.84	0.12	174.72
chr4	114176255	114176455	392	15.84	0.11	167.17
chr4	102032422	102032622	556	15.84	0.14	198.58
chr3	136547687	136547887	533	15.84	0.1	153.7
chr3	103749224	103749424	388	15.84	0.13	114.73
chr2	145982488	145982688	309	15.84	0.2	241.39
chr2	134620972	134621172	387	15.84	0.12	108.93
chr2	123930192	123930392	347	15.84	0.17	226.26
chr19	8881809	8882009	396	15.84	0.07	121.84
chr19	60128136	60128336	584	15.84	0.12	177.24
chr18	5892859	5893059	378	15.84	0.08	133.65
chr17	90695837	90696037	256	15.84	0.09	141.07
chr16	83924677	83924877	595	15.84	0.12	175.69
chr16	39321810	39322010	553	15.84	0.14	190.6
chr16	38866958	38867158	358	15.84	0.13	111.69
chr15	84603419	84603619	337	15.84	0.12	108.42
chr15	59004459	59004659	644	15.84	0.16	218.88
chr14	114326377	114326577	331	15.84	0.11	166.12
chr12	73357836	73358036	186	15.84	0.12	109.19
chr12	55331815	55332015	325	15.84	0.07	122.59
chr12	29403696	29403896	384	15.84	0.08	127.44
chr11	74365118	74365318	351	15.84	0.12	107.75
chr1	165477401	165477601	268	15.84	0.08	135.26
chr1	12629900	12630100	342	15.83	0.11	165.64
chrX	13821872	13822072	151	15.8	0.12	105.1
chrX	129431928	129432128	178	15.8	0.12	109.19
chr9	86418951	86419151	183	15.8	0.11	100.18
chr9	49732940	49733140	621	15.8	0.19	240.26
chr9	16179057	16179257	146	15.8	0.13	86.52
chr9	102651070	102651270	247	15.8	0.11	160.29
chr8	89464418	89464618	243	15.8	0.1	92.78
chr8	56533062	56533262	235	15.8	0.1	152.08
chr8	56485675	56485875	381	15.8	0.12	108.83
chr8	27731006	27731206	318	15.8	0.2	80.31
chr7	87062693	87062893	430	15.8	0.14	116.54
chr7	73517906	73518106	386	15.8	0.07	124.37
chr7	129883191	129883391	291	15.8	0.11	100.28
chr7	100452951	100453151	203	15.8	0.11	163.64
chr6	8397011	8397211	342	15.8	0.11	99.99
chr6	43392224	43392424	324	15.8	0.13	87.83
chr6	25636877	25637077	244	15.8	0.09	142.81
chr6	22783803	22784003	465	15.8	0.08	135.63
chr6	145474241	145474441	367	15.8	0.1	97.45
chr6	132429379	132429579	288	15.8	0.22	76.56
chr6	127805252	127805452	206	15.8	0.11	99.53
chr6	10919884	10920084	274	15.8	0.1	154.86
chr6	103640257	103640457	497	15.8	0.11	159.76
chr4	33915132	33915332	402	15.8	0.15	203.78
chr4	22193412	22193612	431	15.8	0.08	127.53
chr4	19887480	19887680	298	15.8	0.1	91.97
chr4	13527047	13527247	394	15.8	0.1	150.32
chr3	82100333	82100533	398	15.8	0.08	132.92
chr3	80693817	80694017	367	15.8	0.16	81.99
chr3	38889426	38889626	214	15.8	0.07	122.7
chr3	37929922	37930122	308	15.8	0.11	101.79
chr3	31284209	31284409	226	15.8	0.08	126.08
chr3	157144335	157144535	297	15.8	0.08	133.08
chr3	121148231	121148431	279	15.8	0.14	117.03
chr2	78986660	78986860	894	15.8	0.17	225.36
chr2	72227838	72228038	200	15.8	0.08	135.02
chr2	126539372	126539572	214	15.8	0.13	84.81
chr19	38544133	38544333	420	15.8	0.13	112.62
chr18	69717149	69717349	394	15.8	0.13	115.66
chr18	47984587	47984787	648	15.8	0.1	156.15
chr16	52033895	52034095	386	15.8	0.09	90.64
chr15	101631631	101631831	356	15.8	0.1	93.59
chr14	74485833	74486033	620	15.8	0.08	132.36
chr14	48149059	48149259	338	15.8	0.12	108.4
chr14	102797078	102797278	250	15.8	0.13	114.75
chr13	9938386	9938586	374	15.8	0.07	122.01
chr13	86247581	86247781	418	15.8	0.08	126.58
chr13	26664820	26665020	508	15.8	0.17	226.04
chr13	14745802	14746002	344	15.8	0.16	80.9
chr12	54671051	54671251	148	15.8	0.11	98.72
chr12	53954487	53954687	373	15.8	0.07	118.04
chr12	48152013	48152213	352	15.8	0.12	172.46
chr11	95208407	95208607	407	15.8	0.12	104.57
chr11	89971608	89971808	381	15.8	0.13	114.51
chr11	79155622	79155822	346	15.8	0.13	87.08
chr11	20689147	20689347	331	15.8	0.1	97.32
chr11	17206105	17206305	388	15.8	0.07	122.4
chr11	101293687	101293887	373	15.8	0.12	108.61
chr10	69880034	69880234	298	15.8	0.1	92.39
chr10	67560794	67560994	149	15.8	0.13	87.05
chr10	14023751	14023951	270	15.8	0.1	91.97
chr1	178987301	178987501	503	15.8	0.12	177.98
chr9	118821823	118822023	376	15.79	0.12	107.73
chr7	139170385	139170585	236	15.76	0.13	115.18
chr4	137055785	137055985	314	15.73	0.07	119.83
chr16	43492948	43493148	383	15.67	0.08	135.9
chr1	78536795	78536995	346	15.67	0.1	153.84
chr2	24921876	24922076	437	15.66	0.07	122.79
chr17	9569531	9569731	482	15.65	0.09	138.7
chr8	93386825	93387025	932	15.63	0.15	208.02
chr18	55837171	55837371	373	15.63	0.1	93.27
chr16	85777030	85777230	419	15.63	0.08	136.71
chr13	52574705	52574905	385	15.63	0.08	126.53
chr14	44247440	44247640	208	15.62	0.09	139.73
chr6	52514075	52514275	410	15.57	0.09	144.55
chr14	13141872	13142072	724	15.52	0.36	338.2
chr9	22954801	22955001	408	15.49	0.12	106.35
chr3	79560861	79561061	413	15.49	0.09	142.56
chr15	77190914	77191114	885	15.49	0.12	174.14
chr3	34603150	34603350	393	15.46	0.12	177.83
chr1	79740515	79740715	368	15.46	0.13	113.44
chr5	135774030	135774230	396	15.45	0.07	123.34
chr19	56717848	56718048	372	15.45	0.12	173.71
chr18	75032736	75032936	381	15.45	0.1	97.34
chr15	7062986	7063186	492	15.45	0.13	179.46
chr1	64123865	64124065	221	15.45	0.12	104.84
chr9	13432077	13432277	491	15.43	0.12	177.44
chr5	128797813	128798013	396	15.39	0.16	216.34
chr14	23450164	23450364	469	15.35	0.11	163.45
chr11	111870898	111871098	324	15.31	0.08	127.24
chr8	4192932	4193132	252	15.3	0.14	117.34
chr7	46470262	46470462	299	15.3	0.13	190.06
chr15	67728721	67728921	147	15.3	0.11	100.37
chr13	62876731	62876931	486	15.3	0.13	179.4
chr19	55609517	55609717	216	15.27	0.18	229.82
chr11	69142345	69142545	427	15.27	0.07	125.6
chr11	32058238	32058438	478	15.27	0.08	125.96
chr10	84115817	84116017	224	15.27	0.14	190.72
chr8	129712584	129712784	362	15.23	0.1	95.4
chr6	97501595	97501795	303	15.23	0.07	125.63
chr15	30638322	30638522	215	15.23	0.16	216.34
chr5	102800678	102800878	156	15.2	0.08	127.17
chr4	141612160	141612360	285	15.2	0.11	100.95
chr18	55887575	55887775	461	15.2	0.18	229.52
chr1	64130289	64130489	267	15.2	0.09	140.69
chr5	115750956	115751156	823	15.19	0.34	333.48
chr5	104398978	104399178	415	15.19	0.1	157.87
chr4	141539775	141539975	353	15.18	0.11	163.23
chr9	61421150	61421350	285	15.16	0.12	110.18
chr9	58253996	58254196	374	15.16	0.12	110
chr5	114116840	114117040	217	15.16	0.12	106.25
chr10	59681440	59681640	435	15.16	0.1	149.57
chr13	63042587	63042787	280	15.13	0.08	127.52
chr10	70223547	70223747	315	15.13	0.16	214.65
chr6	100524103	100524303	439	15.12	0.18	233.24
chr16	91154914	91155114	292	15.12	0.19	241.24
chr15	79051776	79051976	391	15.12	0.1	150.88
chr1	14169617	14169817	383	15.12	0.11	103.5
chr1	133310757	133310957	388	15.12	0.13	182.18
chr5	75888344	75888544	303	15.09	0.08	127.24
chr19	15905355	15905555	145	15.09	0.08	127.17
chr5	150839013	150839213	404	15.08	0.07	125.75
chr5	75280863	75281063	419	15.05	0.1	150.12
chr2	97279443	97279643	396	15.05	0.14	196.31
chr18	35802051	35802251	869	15.05	0.23	265.56
chr17	9283768	9283968	468	15.05	0.11	163.32
chr1	79911433	79911633	387	15.05	0.12	108.89
chr9	78289533	78289733	294	15.04	0.16	81.74
chr11	87960285	87960485	384	14.97	0.08	126.62
chr9	69513015	69513215	313	14.96	0.11	168.6
chr7	139396637	139396837	498	14.96	0.16	213.98
chr7	130504634	130504834	380	14.96	0.1	151.79
chr5	64323257	64323457	402	14.96	0.1	97.58
chr4	94530105	94530305	434	14.96	0.08	132.93
chr3	80091056	80091256	383	14.96	0.08	129.21
chr2	10134502	10134702	426	14.96	0.14	116.5
chr19	23203233	23203433	380	14.96	0.09	91.01
chr18	66661725	66661925	431	14.96	0.13	112.31
chr10	80243090	80243290	339	14.96	0.07	122.12
chr1	70930916	70931116	387	14.96	0.08	135.43
chr2	156668213	156668413	374	14.95	0.1	152.67
chr19	23030842	23031042	240	14.92	0.13	113.44
chr1	63762839	63763039	393	14.92	0.11	98.81
chr9	66500898	66501098	253	14.91	0.12	108.3
chr5	67371056	67371256	394	14.87	0.08	131.39
chr9	9437175	9437375	316	14.85	0.09	141.93
chr9	122496695	122496895	429	14.85	0.1	91.35
chr8	87699763	87699963	296	14.85	0.11	168.27
chr7	96862082	96862282	164	14.85	0.1	98.32
chr4	117779396	117779596	292	14.85	0.11	101.53
chr2	78860258	78860458	389	14.85	0.1	92.18
chr2	57989798	57989998	350	14.85	0.08	127.02
chr2	170425020	170425220	355	14.85	0.23	78.4
chr2	123837087	123837287	287	14.85	0.1	94.19
chr17	12271748	12271948	376	14.85	0.09	91.3
chr16	38860666	38860866	279	14.85	0.07	123.84
chr15	8606923	8607123	490	14.85	0.17	223.45
chr15	74363134	74363334	364	14.85	0.1	148.27
chr15	29474660	29474860	343	14.85	0.1	95.52
chr14	53066857	53067057	766	14.85	0.1	149.46
chr13	70400906	70401106	367	14.85	0.1	97.87
chr12	80599435	80599635	465	14.85	0.12	177.93
chr4	52232067	52232267	366	14.84	0.19	237.53
chr1	66622649	66622849	220	14.81	0.11	99.64
chr7	80071437	80071637	343	14.79	0.09	89.36
chr1	106665787	106665987	327	14.77	0.13	182.37
chrX	154803118	154803318	384	14.75	0.09	89.5
chr9	50754562	50754762	301	14.75	0.08	127.69
chr9	28441847	28442047	393	14.75	0.13	112.71
chr9	118750561	118750761	290	14.75	0.09	142.46
chr9	102630368	102630568	141	14.75	0.1	92.67
chr8	47374233	47374433	449	14.75	0.13	115.74
chr8	39872187	39872387	320	14.75	0.75	63.47
chr8	39349026	39349226	281	14.75	0.11	102.19
chr8	33265713	33265913	432	14.75	0.13	180.79
chr8	113702041	113702241	332	14.75	0.07	120.81
chr7	34028896	34029096	302	14.75	0.32	74.35
chr6	94667215	94667415	169	14.75	0.1	95.85
chr6	69445856	69446056	245	14.75	0.16	81.04
chr6	56546693	56546893	283	14.75	0.11	102.98
chr6	53554457	53554657	253	14.75	0.1	148.35
chr6	128562796	128562996	398	14.75	0.13	110.69
chr6	120560153	120560353	159	14.75	0.1	95.59
chr6	105813122	105813322	215	14.75	0.12	109.83
chr5	93754690	93754890	306	14.75	0.07	125.16
chr5	74997990	74998190	381	14.75	0.13	110.84
chr5	64820798	64820998	262	14.75	0.07	125.45
chr5	39500892	39501092	303	14.75	0.12	107.36
chr4	3605097	3605297	195	14.75	0.1	94.89
chr4	142563997	142564197	280	14.75	0.1	93.6
chr4	116064496	116064696	190	14.75	0.11	101.68
chr3	45481290	45481490	317	14.75	0.07	124.37
chr3	145785573	145785773	268	14.75	0.09	88.41
chr3	142255653	142255853	250	14.75	0.09	88.54
chr2	78832080	78832280	385	14.75	0.09	89.38
chr2	51406732	51406932	292	14.75	0.22	76.45
chr2	45233908	45234108	241	14.75	0.11	102.91
chr2	27166091	27166291	374	14.75	0.66	64.86
chr2	14983103	14983303	186	14.75	0.13	112.92
chr2	144053619	144053819	288	14.75	0.09	90.44
chr19	27970794	27970994	250	14.75	0.08	136.89
chr19	20701441	20701641	284	14.75	0.1	91.83
chr18	86622903	86623103	334	14.75	0.22	76.58
chr18	48314415	48314615	158	14.75	0.07	118.48
chr18	20109839	20110039	151	14.75	0.1	94.01
chr18	12271930	12272130	256	14.75	0.13	87.48
chr18	11727516	11727716	380	14.75	0.16	80.75
chr17	43020829	43021029	498	14.75	0.1	158.01
chr16	7705706	7705906	134	14.75	0.12	105.94
chr16	70468795	70468995	224	14.75	0.11	101.81
chr16	26443436	26443636	349	14.75	0.11	103.63
chr15	62732748	62732948	713	14.75	0.18	233.77
chr15	18763287	18763487	349	14.75	0.12	106.04
chr14	67514210	67514410	415	14.75	0.5	67.2
chr14	44461644	44461844	373	14.75	0.08	136.02
chr14	27940891	27941091	220	14.75	0.11	99.81
chr13	91252284	91252484	261	14.75	0.1	93.85
chr13	85256749	85256949	402	14.75	0.12	109.77
chr13	76663512	76663712	221	14.75	0.12	106.73
chr13	63789224	63789424	925	14.75	0.14	196.63
chr13	5301500	5301700	233	14.75	0.11	98.81
chr13	48531123	48531323	392	14.75	0.08	127.21
chr13	10058908	10059108	165	14.75	0.1	96
chr12	9144805	9145005	553	14.75	0.08	132.67
chr12	86255518	86255718	382	14.75	0.13	114.49
chr12	74729329	74729529	196	14.75	0.29	75.32
chr12	32659660	32659860	320	14.75	0.11	100.03
chr11	7875970	7876170	309	14.75	0.39	72.9
chr11	54597873	54598073	416	14.75	0.09	143.23
chr10	9797531	9797731	348	14.75	0.11	103.75
chr10	57464356	57464556	277	14.75	0.1	93.07
chr10	21278008	21278208	319	14.75	0.23	79.06
chr1	72159571	72159771	256	14.75	0.12	105.6
chr1	61181469	61181669	337	14.75	0.13	86.47
chr1	144896931	144897131	432	14.75	0.09	138.35
chr1	139719819	139720019	416	14.75	0.07	122.55
chr1	108430663	108430863	356	14.75	0.12	107.57
chr1	108071111	108071311	251	14.75	0.1	92.89
chr9	49997210	49997410	317	14.73	0.13	113.26
chr16	21525559	21525759	427	14.73	0.12	177.51
chr17	56237070	56237270	439	14.71	0.08	128.18
chr13	56607891	56608091	241	14.69	0.09	145.8
chr11	120059029	120059229	442	14.69	0.08	135.12
chr13	26162562	26162762	176	14.68	0.12	107.33
chr11	65631695	65631895	371	14.66	0.1	92.19
chr1	64380321	64380521	377	14.66	0.08	134.87
chr6	54689837	54690037	491	14.63	0.11	159.25
chr11	115102869	115103069	398	14.63	0.12	109.82
chr1	192823423	192823623	227	14.63	0.07	118.71
chr1	153927722	153927922	403	14.62	0.09	145.58
chr19	10164946	10165146	369	14.61	0.11	98.77
chr5	36225018	36225218	423	14.6	0.08	127.78
chr19	29910435	29910635	779	14.59	0.16	211.55
chr10	89961804	89962004	285	14.59	0.1	92.25
chr1	115185926	115186126	467	14.59	0.16	213.49
chr11	60876245	60876445	297	14.56	0.1	91.73
chr11	59998588	59998788	291	14.56	0.1	157.91
chr9	120600491	120600691	320	14.55	0.14	117.1
chr5	64982385	64982585	440	14.53	0.08	136.55
chr5	4857604	4857804	401	14.52	0.1	157.94
chr13	71973644	71973844	327	14.52	0.1	151.7
chr13	44029884	44030084	524	14.52	0.08	129.9
chr17	43494296	43494496	736	14.49	0.14	200.02
chr15	90263225	90263425	325	14.49	0.13	110.3
chr12	117470556	117470756	395	14.47	0.08	126.96
chr12	106300118	106300318	523	14.47	0.14	192.35
chr11	88424118	88424318	321	14.44	0.12	179.14
chr5	132514435	132514635	388	14.4	0.12	169.31
chr18	78291490	78291690	407	14.4	0.13	110.98
chr15	62251274	62251474	320	14.4	0.09	144.56
chr14	77935129	77935329	528	14.4	0.11	159.51
chr12	55307130	55307330	218	14.4	0.13	86.6
chr10	68191016	68191216	455	14.4	0.09	137.7
chr17	79732853	79733053	398	14.38	0.25	279.15
chr8	48424091	48424291	370	14.37	0.11	99.35
chr11	18974251	18974451	370	14.37	0.09	139.73
chr4	124126477	124126677	299	14.32	0.08	137
chr3	116319326	116319526	368	14.32	0.13	84.84
chr10	94766749	94766949	366	14.32	0.08	131.39
chr1	108697700	108697900	271	14.32	0.1	152.17
chr1	185218561	185218761	437	14.28	0.1	151.71
chr1	170888212	170888412	384	14.28	0.11	161.17
chr7	71974253	71974453	231	14.25	0.08	128.08
chr7	28081511	28081711	396	14.25	0.12	106.36
chr3	95316078	95316278	351	14.25	0.09	142.24
chr3	109401634	109401834	765	14.25	0.13	187.44
chr2	116812167	116812367	826	14.25	0.15	205.54
chr14	78047882	78048082	520	14.25	0.1	154.37
chr12	91321602	91321802	316	14.25	0.16	217.55
chr3	145577732	145577932	292	14.24	0.07	117.5
chr5	36187586	36187786	332	14.21	0.1	92.28
chr2	163352907	163353107	205	14.21	0.11	104.39
chr1	73204362	73204562	503	14.21	0.14	192.02
chr12	32491010	32491210	247	14.19	0.12	107.33
chr5	111918149	111918349	415	14.17	0.09	144.51
chr15	57684571	57684771	302	14.17	0.13	113.44
chr14	66574303	66574503	293	14.15	0.23	77.72
chr6	51993703	51993903	213	14.14	0.07	122.06
chr15	44536847	44537047	412	14.14	0.08	136.55
chr9	62330064	62330264	503	14.09	0.28	301.29
chr6	97362142	97362342	447	14.09	0.07	123.2
chr7	34027071	34027271	345	14.08	0.08	130.24
chr5	132060111	132060311	284	14.08	0.1	97.2
chr4	87119803	87120003	473	14.08	0.09	138.36
chr3	159820636	159820836	270	14.08	0.15	200.54
chr3	137654088	137654288	239	14.08	0.08	126.24
chr3	126990330	126990530	300	14.08	0.11	160.92
chr2	166249706	166249906	298	14.08	0.13	111.9
chr13	98857136	98857336	429	14.08	0.14	195.19
chr13	69496708	69496908	369	14.08	0.09	138.85
chr13	103257745	103257945	371	14.08	0.61	66.19
chr10	84393614	84393814	313	14.08	0.13	85.64
chr3	137722737	137722937	334	14.04	0.11	99.64
chr3	97940162	97940362	304	14.03	0.1	157.87
chr12	15756914	15757114	300	14.03	0.11	102.65
chr8	123303091	123303291	402	14.01	0.1	153.3
chr4	41804407	41804607	347	14.01	0.08	135.92
chr5	86315034	86315234	332	14	0.66	65.26
chr11	97636140	97636340	335	13.99	0.09	139.73
chr18	38793419	38793619	230	13.97	0.08	128.75
chr8	13430520	13430720	375	13.92	0.1	156.59
chr3	123321496	123321696	334	13.9	0.12	107.33
chr7	130007076	130007276	359	13.88	0.1	95.27
chr11	112323127	112323327	405	13.87	0.09	144.55
chr8	93798432	93798632	385	13.86	0.1	96.72
chr8	117632491	117632691	177	13.86	0.64	65.64
chr6	63807130	63807330	450	13.86	0.12	105.6
chr6	148903582	148903782	348	13.86	0.09	90.66
chr6	127853839	127854039	582	13.86	0.12	171.22
chr5	22547437	22547637	323	13.86	0.11	104.45
chr5	13318784	13318984	436	13.86	0.08	135.18
chr4	126734859	126735059	437	13.86	0.08	135.56
chr3	146265278	146265478	348	13.86	0.1	95.05
chr2	166483659	166483859	454	13.86	0.1	155.7
chr17	8861500	8861700	235	13.86	0.11	159.33
chr17	88224888	88225088	418	13.86	0.13	114.65
chr17	44503205	44503405	152	13.86	0.11	100.72
chr17	35360710	35360910	558	13.86	0.11	163.64
chr16	22432831	22433031	393	13.86	0.23	265.5
chr15	79517865	79518065	700	13.86	0.16	218.82
chr13	44111662	44111862	142	13.86	0.23	77.65
chr12	81993112	81993312	446	13.86	0.07	118.73
chr11	98099833	98100033	242	13.86	0.13	112.72
chr11	68535371	68535571	366	13.86	0.12	106.91
chr1	91231876	91232076	414	13.86	0.13	186.4
chr1	43643070	43643270	323	13.86	0.11	101.93
chr1	140412618	140412818	385	13.86	0.12	105.55
chr13	85044717	85044917	539	13.84	0.13	186.47
chr13	113047871	113048071	338	13.84	0.13	85.48
chr11	20377530	20377730	479	13.83	0.1	154.29
chr12	73284515	73284715	208	13.81	0.22	77.09
chr10	42964857	42965057	440	13.81	0.07	121.15
chr1	79331530	79331730	422	13.81	0.13	84.54
chr7	63830312	63830512	359	13.77	0.07	121.18
chr2	18824457	18824657	487	13.77	0.07	122.97
chr11	54859566	54859766	473	13.77	0.12	104.91
chr10	79388179	79388379	318	13.77	0.11	165.03
chr3	36543810	36544010	370	13.76	0.13	115.18
chr15	67900942	67901142	375	13.76	0.11	161.41
chr12	117496538	117496738	403	13.74	0.13	113.17
chr1	186155012	186155212	298	13.74	0.23	265.86
chr2	105476151	105476351	344	13.73	0.15	209.33
chr7	65333239	65333439	225	13.71	0.09	142.3
chrX	89983729	89983929	304	13.69	0.13	87.92
chrX	33295901	33296101	374	13.69	0.13	87.2
chr9	94360017	94360217	383	13.69	0.12	110.27
chr9	87862260	87862460	355	13.69	0.09	88.65
chr9	73679826	73680026	380	13.69	0.09	146.06
chr9	29407253	29407453	358	13.69	0.08	126.12
chr8	25954050	25954250	173	13.69	0.5	67.26
chr7	76281627	76281827	228	13.69	0.11	99.2
chr7	5502469	5502669	417	13.69	0.1	91.78
chr6	85805726	85805926	221	13.69	0.1	97.18
chr6	81690639	81690839	433	13.69	0.12	104.83
chr6	72259739	72259939	138	13.69	0.42	72.7
chr6	63792250	63792450	296	13.69	0.1	93.08
chr6	51100558	51100758	142	13.69	0.12	83.37
chr6	36424883	36425083	211	13.69	0.42	72.25
chr6	33754299	33754499	217	13.69	0.12	83.52
chr6	18395823	18396023	336	13.69	0.39	73.98
chr6	127415261	127415461	151	13.69	0.92	62.12
chr5	9633337	9633537	302	13.69	0.1	98.3
chr5	86846725	86846925	391	13.69	0.1	92.57
chr5	7661415	7661615	357	13.69	0.63	65.45
chr5	19739842	19740042	227	13.69	0.16	81.14
chr5	151674018	151674218	285	13.69	0.13	83.81
chr5	107809574	107809774	362	13.69	0.42	69.37
chr4	97264311	97264511	379	13.69	0.66	65.3
chr4	63635340	63635540	285	13.69	0.11	104.26
chr4	6256659	6256859	353	13.69	2.97	52.91
chr4	48945831	48946031	326	13.69	0.36	74.19
chr4	34242541	34242741	148	13.69	0.29	75.58
chr4	148099169	148099369	196	13.69	0.23	77.86
chr4	140814079	140814279	398	13.69	0.12	109.37
chr4	132554681	132554881	403	13.69	0.11	98.47
chr4	103395726	103395926	426	13.69	0.08	128.04
chr3	98263815	98264015	239	13.69	0.07	117.58
chr3	98128386	98128586	258	13.69	0.09	146.41
chr3	8849388	8849588	341	13.69	0.08	126.15
chr3	86056821	86057021	192	13.69	0.13	111.01
chr3	81188252	81188452	301	13.69	0.08	132.15
chr3	56467652	56467852	142	13.69	0.13	87.1
chr3	41294811	41295011	203	13.69	0.11	104.09
chr3	36742938	36743138	151	13.69	0.5	67.26
chr3	34845485	34845685	373	13.69	0.11	99.53
chr3	26194434	26194634	363	13.69	0.11	103.58
chr3	127063542	127063742	327	13.69	0.11	98.67
chr3	122463235	122463435	371	13.69	0.1	148.35
chr2	74252547	74252747	254	13.69	0.09	88.65
chr2	61361993	61362193	275	13.69	0.39	73.05
chr2	48421474	48421674	189	13.69	0.12	104.8
chr2	40332704	40332904	255	13.69	0.09	90.21
chr2	162083469	162083669	262	13.69	0.1	92.44
chr2	139936088	139936288	321	13.69	0.44	71.19
chr2	107654336	107654536	167	13.69	0.11	104.49
chr19	48759829	48760029	344	13.69	0.1	92.99
chr18	86292648	86292848	240	13.69	0.09	90.98
chr18	62657065	62657265	318	13.69	0.41	72.06
chr18	55675201	55675401	303	13.69	0.07	119.29
chr18	49524102	49524302	263	13.69	0.07	117.57
chr18	23600917	23601117	266	13.69	0.1	94.07
chr17	91903983	91904183	269	13.69	0.13	111.52
chr17	22500149	22500349	204	13.69	0.12	83.33
chr17	16078849	16079049	257	13.69	0.44	71.59
chr16	97043029	97043229	299	13.69	0.48	68.65
chr16	85385176	85385376	360	13.69	0.11	100.47
chr16	81106449	81106649	349	13.69	0.1	147.57
chr16	66056110	66056310	576	13.69	0.11	168.3
chr16	50637026	50637226	149	13.69	0.39	73.54
chr16	41732306	41732506	365	13.69	0.42	72.32
chr16	40213868	40214068	395	13.69	0.08	130.51
chr16	38555228	38555428	289	13.69	0.53	66.81
chr16	16473832	16474032	279	13.69	0.11	103.58
chr15	69076386	69076586	521	13.69	0.1	154.53
chr15	58701854	58702054	301	13.69	0.71	64.38
chr14	67927101	67927301	428	13.69	0.08	136.21
chr14	48693504	48693704	151	13.69	0.12	105.6
chr14	46974518	46974718	825	13.69	0.11	167.66
chr14	27983745	27983945	352	13.69	0.43	69.72
chr14	20041317	20041517	778	13.69	0.07	125.45
chr14	14771649	14771849	267	13.69	0.14	115.99
chr14	14764164	14764364	334	13.69	0.09	90.76
chr13	90987145	90987345	302	13.69	0.44	71.12
chr13	34103656	34103856	245	13.69	0.12	83.09
chr13	29993475	29993675	288	13.69	0.11	98.74
chr13	113057345	113057545	417	13.69	0.08	127.15
chr13	110611790	110611990	291	13.69	0.44	71.71
chr13	110174317	110174517	309	13.69	0.1	97.13
chr13	101974945	101975145	169	13.69	0.11	98.67
chr12	87831190	87831390	324	13.69	0.1	96.97
chr12	78742266	78742466	149	13.69	0.71	64.16
chr12	5790620	5790820	321	13.69	0.42	69.56
chr12	53526330	53526530	405	13.69	0.11	99.64
chr12	38284478	38284678	347	13.69	0.09	88.33
chr12	35593507	35593707	361	13.69	1.63	58.11
chr12	26731578	26731778	386	13.69	0.16	82.98
chr11	37780306	37780506	136	13.69	0.13	87.1
chr11	20503144	20503344	139	13.69	0.1	97.86
chr10	98179096	98179296	323	13.69	0.09	88.53
chr10	8029907	8030107	289	13.69	0.09	88.89
chr10	73509486	73509686	386	13.69	1.35	58.9
chr10	38244653	38244853	331	13.69	0.14	88.2
chr10	37372656	37372856	368	13.69	0.09	89.07
chr10	126231288	126231488	312	13.69	0.14	116.84
chr10	11182252	11182452	146	13.69	0.48	68.04
chr10	111070006	111070206	200	13.69	0.07	120.17
chr1	89145114	89145314	378	13.69	0.1	96.14
chr1	82208794	82208994	374	13.69	0.11	104.51
chr1	68958239	68958439	139	13.69	0.13	87.1
chr1	67318739	67318939	205	13.69	0.29	75.6
chr1	59733651	59733851	274	13.69	0.16	82.33
chr1	51021070	51021270	374	13.69	0.09	91.32
chr1	173339124	173339324	356	13.69	0.08	127.73
chr1	167784975	167785175	256	13.69	0.12	107.84
chr1	115244420	115244620	343	13.69	0.13	87.01
chr6	90507068	90507268	381	13.68	0.1	159
chr17	45197298	45197498	287	13.68	0.08	132.09
chr15	73288504	73288704	364	13.68	0.08	136.15
chr11	118857129	118857329	377	13.68	0.71	64.13
chr7	48646195	48646395	146	13.66	0.13	112.73
chr6	106300950	106301150	389	13.65	0.13	85.48
chr2	72886834	72887034	383	13.65	0.14	116.95
chr15	72719374	72719574	261	13.6	0.12	109.8
chr4	137719960	137720160	397	13.58	0.11	98.59
chr3	105645094	105645294	391	13.58	0.08	129.93
chr12	81665062	81665262	261	13.58	0.11	161.84
chr8	125904875	125905075	567	13.55	0.09	141.91
chr13	58948206	58948406	250	13.55	0.44	71.02
chr13	49028360	49028560	513	13.55	0.11	160.93
chr1	166824953	166825153	240	13.55	0.32	74.55
chr8	96807026	96807226	410	13.52	0.17	225.54
chr16	85778992	85779192	351	13.52	0.16	80.46
chr11	117226317	117226517	385	13.52	0.08	136.66
chr5	136458751	136458951	378	13.5	0.11	101.24
chr19	47241963	47242163	261	13.5	0.12	106.24
chr9	115454210	115454410	320	13.49	0.13	113.44
chr8	73627729	73627929	217	13.49	0.07	121
chr11	60127942	60128142	518	13.48	0.09	145.83
chr9	103382967	103383167	462	13.46	0.09	142.37
chr7	98061968	98062168	187	13.46	0.1	96.96
chr7	134066216	134066416	320	13.46	0.1	151.56
chr5	135745276	135745476	680	13.46	0.13	185.97
chr19	27133959	27134159	169	13.46	0.11	103.74
chr16	97397663	97397863	396	13.46	0.12	105.27
chr16	22387045	22387245	227	13.46	0.12	108.15
chr14	66669103	66669303	418	13.46	0.1	91.81
chr14	46859040	46859240	429	13.46	0.18	227.54
chr13	34285944	34286144	341	13.46	0.1	150.53
chr12	72862346	72862546	349	13.46	0.13	87.99
chr11	102918864	102919064	282	13.46	0.13	114.68
chr10	24372241	24372441	185	13.46	0.13	87.41
chr1	51160850	51161050	352	13.46	0.11	103.9
chr11	72770055	72770255	259	13.43	0.11	103.64
chr6	91311561	91311761	364	13.4	0.07	122.26
chr1	37066983	37067183	250	13.4	0.09	139.88
chr17	25400738	25400938	341	13.36	0.14	116.88
chr1	64077099	64077299	293	13.36	0.09	142.56
chr12	87783623	87783823	147	13.35	0.1	97.34
chr7	45971315	45971515	259	13.34	0.13	87.72
chr3	40563083	40563283	242	13.33	0.08	131.39
chr8	34581241	34581441	239	13.31	0.2	80.28
chr7	48596523	48596723	169	13.3	0.1	97.34
chr15	12435230	12435430	227	13.28	0.1	91.73
chr18	3769726	3769926	259	13.27	0.09	139.73
chr9	64388764	64388964	341	13.2	1.14	59.83
chr9	42133080	42133280	284	13.2	0.08	126.69
chr9	37375833	37376033	297	13.2	0.09	89.62
chr8	97603800	97604000	166	13.2	0.11	99.54
chr8	88391092	88391292	343	13.2	0.12	108.62
chr8	49473251	49473451	432	13.2	0.14	116.41
chr8	47343263	47343463	320	13.2	0.08	133.84
chr8	131420771	131420971	495	13.2	0.13	114.27
chr7	97266848	97267048	356	13.2	0.1	154.58
chr7	139687277	139687477	465	13.2	0.09	145.47
chr7	131992197	131992397	429	13.2	0.1	149.25
chr7	111161882	111162082	317	13.2	0.11	102.06
chr6	120124785	120124985	262	13.2	0.11	104.39
chr6	115729995	115730195	396	13.2	0.12	107.22
chr6	112490378	112490578	350	13.2	0.23	79.24
chr5	82630667	82630867	161	13.2	0.08	134.4
chr5	24122154	24122354	402	13.2	0.45	68.96
chr5	140779296	140779496	290	13.2	0.09	138.39
chr3	101635335	101635535	360	13.2	0.5	67.35
chr2	30941825	30942025	374	13.2	0.13	114.26
chr18	56674433	56674633	146	13.2	0.16	80.77
chr18	55247927	55248127	341	13.2	0.13	86.78
chr18	47731884	47732084	368	13.2	0.13	110.86
chr17	10583539	10583739	239	13.2	0.09	90.54
chr16	29456261	29456461	350	13.2	0.1	98.25
chr15	59069359	59069559	306	13.2	0.23	78.42
chr13	34137135	34137335	382	13.2	0.13	111.4
chr13	111287664	111287864	228	13.2	0.12	109.53
chr13	10629802	10630002	287	13.2	0.22	76.75
chr12	85107289	85107489	412	13.2	0.07	123.21
chr11	75218465	75218665	375	13.2	0.07	121.81
chr11	16491630	16491830	383	13.2	0.13	114.69
chr11	111582786	111582986	473	13.2	0.12	169.08
chr1	93040291	93040491	752	13.2	0.13	187.65
chr1	139407733	139407933	330	13.2	0.16	82.79
chr16	50619597	50619797	147	13.19	0.13	85.86
chr7	144231072	144231272	348	13.16	0.13	113.44
chr5	76002080	76002280	483	13.15	0.12	175.55
chr4	13724225	13724425	476	13.15	0.09	140.48
chr6	141488268	141488468	197	13.13	0.23	77.72
chr17	91360104	91360304	202	13.11	0.1	97.34
chr8	131415056	131415256	366	13.07	0.13	85.48
chr2	37791801	37792001	348	13.07	0.09	90.95
chr14	15072527	15072727	225	13.07	0.11	99.64
chr11	43228548	43228748	265	13.06	0.12	107.33
chr6	125037278	125037478	336	13.03	0.16	82.2
chr16	34664841	34665041	148	13.03	0.1	91.78
chr9	105471113	105471313	179	13.02	0.75	63.63
chr11	117969176	117969376	418	13.01	0.07	118.67
chr11	62770332	62770532	149	13	0.13	115.18
chr1	155071232	155071432	443	13	0.08	131.58
chr1	195017916	195018116	389	12.97	0.11	100.15
chr9	78287091	78287291	254	12.96	0.48	68.08
chr8	89280155	89280355	336	12.96	0.08	129.95
chr5	64624728	64624928	240	12.96	0.1	97.79
chr15	60733893	60734093	232	12.96	0.1	151.53
chr11	111710235	111710435	342	12.96	0.07	124.04
chr1	84034355	84034555	282	12.94	0.13	113.99
chr14	65780685	65780885	368	12.93	0.16	82.07
chr6	93877980	93878180	325	12.91	0.12	177.86
chr5	4536805	4537005	197	12.91	0.1	94.72
chr2	136844594	136844794	387	12.91	0.12	83.39
chr13	106371321	106371521	434	12.91	0.13	111.8
chr14	117298023	117298223	259	12.89	0.11	101.48
chr11	69422161	69422361	407	12.89	0.12	109.66
chr11	100755531	100755731	458	12.89	0.09	145.26
chr10	59062887	59063087	351	12.89	1.41	58.5
chr1	182770435	182770635	207	12.89	0.22	77.22
chr9	49817144	49817344	342	12.87	0.11	98.46
chr8	72583231	72583431	172	12.87	0.1	95.66
chr7	87637383	87637583	256	12.87	0.16	82.38
chr7	46387363	46387563	293	12.87	0.44	70.82
chr7	45568657	45568857	352	12.87	0.1	95.9
chr7	125592481	125592681	143	12.87	0.29	74.79
chr5	86252436	86252636	339	12.87	0.13	83.74
chr4	131542381	131542581	538	12.87	0.11	168.09
chr3	21715643	21715843	377	12.87	0.18	232.13
chr3	149254540	149254740	238	12.87	0.13	87.68
chr3	137126511	137126711	225	12.87	0.13	87.72
chr2	156533626	156533826	381	12.87	0.12	107.79
chr2	146649894	146650094	149	12.87	0.08	136.17
chr2	13418279	13418479	145	12.87	0.22	76.56
chr18	46762515	46762715	450	12.87	0.14	116.45
chr18	16856519	16856719	371	12.87	0.26	76.22
chr18	12761664	12761864	326	12.87	0.08	129.55
chr17	31908718	31908918	315	12.87	0.1	96.12
chr16	18600475	18600675	224	12.87	0.13	83.96
chr15	62866046	62866246	216	12.87	0.16	80.48
chr14	91950270	91950470	631	12.87	0.15	203.58
chr14	74109217	74109417	160	12.87	0.13	85.99
chr14	104618747	104618947	451	12.87	0.08	127.12
chr13	105638771	105638971	317	12.87	0.09	141.81
chr13	104459109	104459309	306	12.87	0.43	70.56
chr13	104234739	104234939	320	12.87	0.11	99.87
chr11	66834130	66834330	297	12.87	0.1	97.17
chr10	125167380	125167580	328	12.87	0.1	97.01
chr9	35085655	35085855	292	12.84	0.11	161.41
chr15	38547707	38547907	360	12.84	0.76	63.63
chr9	31765959	31766159	318	12.81	0.11	98.81
chr5	112612382	112612582	241	12.81	0.08	127.24
chr4	62712973	62713173	378	12.8	0.13	110.48
chr19	44461117	44461317	377	12.79	0.1	94.97
chr14	117109811	117110011	290	12.79	0.08	136.55
chr9	61175912	61176112	475	12.77	0.13	110.68
chr4	129485252	129485452	265	12.77	0.13	110.64
chr17	83990109	83990309	258	12.73	0.08	128.66
chr2	167182467	167182667	228	12.71	0.09	90.67
chr1	172541812	172542012	426	12.7	0.12	177.29
chr13	90869194	90869394	300	12.69	0.11	98.81
chr11	101295461	101295661	337	12.69	0.11	98.81
chr9	106249680	106249880	436	12.67	0.08	132.43
chr5	85227772	85227972	280	12.67	0.13	114.33
chr4	138001486	138001686	585	12.67	0.09	141.25
chr2	33805359	33805559	316	12.67	0.1	97.56
chr2	169910017	169910217	392	12.67	0.11	100.19
chr16	35648966	35649166	273	12.67	0.16	82.37
chr14	56270281	56270481	282	12.67	0.09	91.08
chr12	93833804	93834004	303	12.67	0.07	120.83
chr12	30540672	30540872	483	12.67	0.13	115.71
chr11	4522649	4522849	392	12.67	0.08	131.18
chr10	59181790	59181990	416	12.67	0.08	127.78
chrX	95788482	95788682	146	12.64	0.1	93.46
chrX	8359118	8359318	355	12.64	0.39	74.1
chrX	161673325	161673525	410	12.64	0.08	127.58
chrX	118948273	118948473	139	12.64	0.23	78.09
chr9	85021747	85021947	238	12.64	0.64	65.69
chr9	66358439	66358639	298	12.64	0.16	82.51
chr9	48655895	48656095	381	12.64	0.09	146.78
chr9	45804100	45804300	304	12.64	0.1	92.64
chr9	103416902	103417102	313	12.64	0.1	149.2
chr8	71444053	71444253	146	12.64	0.63	65.43
chr8	45876402	45876602	339	12.64	0.13	84.74
chr8	110875936	110876136	317	12.64	0.1	97.29
chr7	87649886	87650086	260	12.64	0.66	65.3
chr7	78142733	78142933	363	12.64	0.11	161.73
chr7	76058823	76059023	349	12.64	0.09	89.09
chr7	113169189	113169389	353	12.64	0.26	76.2
chr7	112491399	112491599	344	12.64	0.1	92.68
chr6	63214140	63214340	295	12.64	0.48	68.77
chr6	61360751	61360951	177	12.64	0.2	80
chr6	5358555	5358755	170	12.64	0.43	70.36
chr6	51138617	51138817	166	12.64	0.44	71.61
chr6	33759059	33759259	535	12.64	0.13	111.45
chr6	141149206	141149406	234	12.64	0.53	66.76
chr6	116015914	116016114	210	12.64	0.07	118.86
chr6	111696191	111696391	179	12.64	0.22	76.79
chr6	101945495	101945695	639	12.64	0.13	186.22
chr5	78881732	78881932	329	12.64	0.13	87.98
chr5	63036562	63036762	296	12.64	0.71	64.53
chr5	36432569	36432769	295	12.64	0.1	93.92
chr5	31164998	31165198	320	12.64	0.12	83.58
chr5	131209203	131209403	356	12.64	0.68	64.7
chr4	95581748	95581948	392	12.64	0.11	98.67
chr4	75033930	75034130	195	12.64	0.5	66.92
chr4	71871210	71871410	148	12.64	0.07	123.37
chr4	49934832	49935032	362	12.64	0.42	72.25
chr4	48308659	48308859	370	12.64	0.08	126.89
chr4	140051867	140052067	368	12.64	0.1	92.12
chr4	13213773	13213973	338	12.64	0.2	79.61
chr4	129199103	129199303	329	12.64	0.41	72.13
chr4	126729619	126729819	408	12.64	0.13	113.85
chr4	10903253	10903453	176	12.64	0.12	83.48
chr4	105754304	105754504	372	12.64	0.13	86.51
chr3	85387779	85387979	149	12.64	0.09	90.74
chr3	84286565	84286765	259	12.64	0.11	102.84
chr3	50790837	50791037	303	12.64	0.11	99.39
chr3	50534449	50534649	306	12.64	0.43	70.47
chr3	36763767	36763967	143	12.64	0.95	60.92
chr3	25563711	25563911	305	12.64	0.76	63.68
chr3	21824924	21825124	383	12.64	0.07	119.5
chr3	20158366	20158566	141	12.64	0.23	78.09
chr3	145628326	145628526	247	12.64	0.71	64.4
chr3	143852247	143852447	575	12.64	0.07	122.95
chr3	120012366	120012566	214	12.64	0.42	72.42
chr3	107936086	107936286	147	12.64	0.39	72.9
chr2	79152315	79152515	230	12.64	0.48	68.65
chr2	75871261	75871461	260	12.64	0.5	67.26
chr2	64407795	64407995	310	12.64	0.13	84.33
chr2	52892749	52892949	129	12.64	0.29	75.39
chr2	51106872	51107072	373	12.64	0.1	93.7
chr2	44939246	44939446	280	12.64	0.2	80.21
chr2	179513252	179513452	374	12.64	0.13	84.84
chr2	171538419	171538619	345	12.64	0.95	61.14
chr2	148581456	148581656	398	12.64	0.1	148.66
chr2	14793469	14793669	297	12.64	0.89	62.18
chr2	138588673	138588873	259	12.64	0.43	70.45
chr2	101719458	101719658	349	12.64	0.66	64.83
chr19	57291782	57291982	342	12.64	0.11	98.53
chr19	53827811	53828011	405	12.64	0.07	124.5
chr19	48582613	48582813	244	12.64	0.64	65.8
chr19	20769259	20769459	144	12.64	0.29	75.39
chr19	18051762	18051962	331	12.64	0.75	63.43
chr19	15736559	15736759	320	12.64	0.23	77.67
chr18	74129267	74129467	242	12.64	0.11	99.29
chr18	49243262	49243462	311	12.64	0.16	82.56
chr18	47983596	47983796	749	12.64	0.12	178.07
chr18	45181311	45181511	140	12.64	0.23	78.09
chr18	44142051	44142251	148	12.64	0.5	66.9
chr18	31370451	31370651	454	12.64	0.09	144.45
chr18	24537301	24537501	227	12.64	0.39	73.54
chr18	24213623	24213823	368	12.64	0.2	79.77
chr17	9524253	9524453	391	12.64	0.09	90.7
chr17	69674111	69674311	352	12.64	0.23	77.63
chr17	51085544	51085744	387	12.64	0.12	108.93
chr16	64271797	64271997	439	12.64	0.12	178.18
chr16	48505158	48505358	202	12.64	0.36	74.26
chr16	40209480	40209680	308	12.64	0.08	133.6
chr16	37883236	37883436	386	12.64	0.1	98.06
chr15	62362942	62363142	311	12.64	0.22	77.26
chr15	59919375	59919575	260	12.64	0.29	75.15
chr15	50528297	50528497	331	12.64	0.12	106.73
chr15	34769124	34769324	279	12.64	0.2	79.73
chr15	3294509	3294709	307	12.64	0.48	68.79
chr15	30383752	30383952	356	12.64	0.23	77.42
chr15	100511129	100511329	294	12.64	0.1	92.95
chr14	77823785	77823985	322	12.64	0.09	89.97
chr14	75617201	75617401	677	12.64	0.13	179.72
chr14	30398349	30398549	314	12.64	0.48	68.37
chr14	107747537	107747737	232	12.64	0.39	73.6
chr14	104618026	104618226	478	12.64	0.09	137.45
chr13	90895219	90895419	200	12.64	0.09	89.73
chr13	89887474	89887674	281	12.64	0.13	83.96
chr13	89298147	89298347	293	12.64	0.76	63.77
chr13	70422089	70422289	144	12.64	0.42	69.37
chr13	46553837	46554037	198	12.64	0.26	75.82
chr13	3781754	3781954	270	12.64	0.12	107.15
chr13	25735158	25735358	345	12.64	0.64	65.54
chr13	110187522	110187722	288	12.64	0.13	114.49
chr13	108952072	108952272	134	12.64	0.23	78.34
chr12	73295226	73295426	193	12.64	0.1	91.59
chr12	66301088	66301288	338	12.64	0.08	127.84
chr12	57716722	57716922	276	12.64	0.13	86.65
chr12	53756823	53757023	315	12.64	0.13	84.17
chr12	50525704	50525904	362	12.64	0.12	105.64
chr12	39293754	39293954	393	12.64	0.26	76.14
chr11	8154156	8154356	210	12.64	0.5	67.58
chr11	8047888	8048088	211	12.64	0.23	78.97
chr11	67142820	67143020	325	12.64	0.07	122.22
chr11	31841561	31841761	339	12.64	0.55	66.41
chr11	18813401	18813601	195	12.64	0.45	71.76
chr11	17851449	17851649	150	12.64	0.45	68.98
chr11	115568815	115569015	227	12.64	0.16	80.9
chr10	85819807	85820007	258	12.64	0.76	63.64
chr10	68495139	68495339	283	12.64	0.94	60.88
chr10	6788918	6789118	140	12.64	1.72	57.89
chr10	60917668	60917868	139	12.64	0.23	78.09
chr10	57472863	57473063	279	12.64	0.13	112.6
chr10	40726947	40727147	360	12.64	0.11	99.23
chr10	38047368	38047568	124	12.64	0.39	73.46
chr10	32869645	32869845	764	12.64	0.12	169.47
chr10	25061620	25061820	481	12.64	0.08	131.56
chr10	24247959	24248159	384	12.64	0.13	85.86
chr10	18881653	18881853	152	12.64	0.91	61.57
chr10	14393539	14393739	289	12.64	0.13	86.43
chr10	114879160	114879360	328	12.64	0.12	83.63
chr10	101614503	101614703	212	12.64	0.55	66.46
chr1	25375080	25375280	248	12.64	0.23	78.96
chr1	25364015	25364215	341	12.64	2.37	55.29
chr1	181945499	181945699	245	12.64	0.82	62.8
chr1	113639498	113639698	302	12.64	0.48	68.48
chr7	75655470	75655670	351	12.6	0.23	77.72
chr6	120492934	120493134	332	12.6	0.64	65.54
chr1	160223685	160223885	619	12.6	0.13	189.63
chr1	121782359	121782559	230	12.6	0.09	89.14
chr6	94605850	94606050	466	12.59	0.11	99.35
chr4	58144889	58145089	307	12.58	0.07	123.2
chr4	116994899	116995099	265	12.57	0.13	84.84
chr2	37589356	37589556	366	12.57	0.12	105.13
chr1	93243581	93243781	419	12.57	0.13	111.22
chr6	112851137	112851337	370	12.56	0.11	99.35
chr5	3401236	3401436	325	12.55	0.13	84.81
chr14	54177442	54177642	268	12.55	0.1	94.01
chr13	113286855	113287055	388	12.55	0.11	103.04
chr11	119409208	119409408	471	12.55	0.11	104.31
chr7	98032984	98033184	257	12.54	0.1	97.05
chr3	28415870	28416070	399	12.54	0.11	160.95
chr17	71922218	71922418	179	12.54	0.11	103.68
chr17	25396142	25396342	346	12.54	0.08	130.46
chr13	113281043	113281243	465	12.54	0.09	143.78
chr1	160063456	160063656	378	12.54	0.13	187.76
chr7	124512190	124512390	442	12.51	0.13	112.73
chr15	65308671	65308871	136	12.51	0.2	80.28
chr7	48759105	48759305	329	12.5	0.13	87.36
chr7	113693531	113693731	316	12.5	0.08	128.63
chr6	108627280	108627480	225	12.5	0.13	83.66
chr5	112791103	112791303	359	12.5	0.13	85.36
chr3	35343895	35344095	246	12.5	0.16	81.22
chr3	149156799	149156999	280	12.5	0.32	74.55
chr2	29642493	29642693	358	12.5	0.56	66.68
chr2	10168726	10168926	326	12.5	0.13	84.65
chr17	15154665	15154865	384	12.5	0.09	90.25
chr15	81974330	81974530	341	12.5	0.1	97.16
chr1	139714390	139714590	270	12.5	0.1	153.69
chr4	96211217	96211417	337	12.49	0.23	78.12
chr19	22621492	22621692	384	12.47	0.13	85.48
chr12	117549305	117549505	421	12.47	0.11	163.59
chr6	90749672	90749872	370	12.46	0.12	107.08
chr11	7365690	7365890	254	12.46	0.23	77.47
chr10	7295478	7295678	266	12.46	0.07	119.38
chr13	49386348	49386548	305	12.44	0.1	92.2
chr7	84278049	84278249	277	12.42	0.1	149.51
chr14	62710473	62710673	328	12.42	0.14	115.78
chr1	163944824	163945024	173	12.42	0.11	104.12
chr3	21755292	21755492	312	12.4	0.11	102.8
chr2	122043529	122043729	279	12.4	0.16	82.23
chr1	195452623	195452823	317	12.4	0.11	103.01
chr9	87692154	87692354	702	12.37	0.11	159.16
chr8	122668807	122669007	322	12.37	0.22	76.34
chr5	140795358	140795558	147	12.37	0.14	117.29
chr10	39349024	39349224	458	12.37	0.19	239.53
chr1	161611637	161611837	320	12.37	0.09	144.31
chr16	3659172	3659372	359	12.35	0.11	99.64
chr8	93144665	93144865	178	12.34	0.1	97.13
chr15	54945970	54946170	318	12.34	0.23	78.24
chr13	98847604	98847804	270	12.34	0.13	87.52
chr9	92341655	92341855	285	12.32	0.13	85.16
chr9	72310952	72311152	312	12.32	0.53	66.79
chr4	56022377	56022577	146	12.32	0.09	90.11
chr4	44548205	44548405	141	12.32	0.13	86.95
chr4	153343626	153343826	308	12.32	0.39	73.22
chr4	117774420	117774620	352	12.32	0.1	93.67
chr4	100921120	100921320	239	12.32	0.76	63.81
chr3	101475179	101475379	286	12.32	1.83	57.49
chr19	29550517	29550717	259	12.32	0.1	95.47
chr19	20902733	20902933	419	12.32	0.13	114.96
chr17	26966275	26966475	318	12.32	0.09	140.86
chr15	90905810	90906010	294	12.32	0.13	84.8
chr15	60462731	60462931	490	12.32	0.08	135.32
chr12	99741118	99741318	336	12.32	0.08	132.63
chr12	98946270	98946470	376	12.32	0.48	68.26
chr12	4521551	4521751	274	12.32	0.13	111.89
chr11	77742179	77742379	259	12.32	0.1	91.57
chr1	173339980	173340180	381	12.32	0.13	112.88
chr1	129067480	129067680	274	12.32	0.13	113.41
chr14	35925043	35925243	272	12.28	0.23	78.22
chr8	127812502	127812702	346	12.26	0.13	111.16
chr6	142074530	142074730	486	12.26	0.13	85.93
chr4	45292282	45292482	445	12.26	0.07	121.9
chr11	107238456	107238656	321	12.26	0.11	100.09
chr6	36685299	36685499	392	12.24	0.11	164.83
chr6	116022534	116022734	282	12.24	0.08	126.04
chr5	111981352	111981552	609	12.24	0.07	122.01
chr4	49806052	49806252	436	12.24	0.1	96.5
chr3	21989428	21989628	329	12.24	0.95	61.04
chr2	160337197	160337397	210	12.24	0.22	77.26
chr2	134754459	134754659	400	12.24	0.1	98.24
chr19	9138603	9138803	138	12.24	0.1	98.22
chr17	87369408	87369608	353	12.24	0.08	130.31
chr11	117792243	117792443	425	12.24	0.07	117.61
chr1	154176919	154177119	412	12.24	0.08	130.13
chr1	106574395	106574595	373	12.24	0.1	147.79
chr8	74425666	74425866	392	12.21	0.13	85.48
chr4	144371654	144371854	217	12.2	0.11	99.64
chr19	46577097	46577297	318	12.19	0.11	98.8
chr7	97321778	97321978	237	12.18	0.07	118.3
chr7	83362390	83362590	428	12.18	0.07	117.86
chr7	79399504	79399704	516	12.18	0.1	151.84
chr5	124611708	124611908	432	12.18	0.09	139.07
chr2	167649936	167650136	283	12.18	0.1	91.75
chr13	25757889	25758089	262	12.18	0.64	65.54
chr11	54155563	54155763	250	12.18	0.5	67.6
chr1	9549746	9549946	371	12.18	0.13	112.78
chr1	64773664	64773864	325	12.18	0.11	103.1
chr1	163525710	163525910	168	12.18	0.39	74.08
chr1	162188659	162188859	463	12.18	0.09	142.38
chr1	127353923	127354123	341	12.18	0.8	63.09
chr7	73934003	73934203	361	12.15	0.09	140.48
chr12	47522418	47522618	333	12.15	0.13	84.84
chr11	100207396	100207596	222	12.13	0.07	119.39
chr1	183952775	183952975	611	12.13	0.09	138.86
chr13	112356550	112356750	174	12.12	0.11	103.21
chr11	94291957	94292157	315	12.12	0.12	104.64
chr10	59786017	59786217	325	12.12	3.15	52.43
chr1	62837373	62837573	348	12.12	0.23	77.41
chr3	105699018	105699218	337	12.11	0.11	101.09
chr18	34748821	34749021	221	12.11	0.13	110.83
chr10	84140697	84140897	215	12.11	0.13	86.98
chr6	53385048	53385248	352	12.09	0.11	103.01
chr1	121083105	121083305	256	12.06	0.07	119.6
chr4	103197751	103197951	424	12.05	0.13	114.92
chr6	118307895	118308095	260	12.04	0.13	85.86
chr3	20339043	20339243	149	12.03	1.33	59.18
chr2	31860786	31860986	506	12.03	0.12	104.95
chr12	30375521	30375721	462	12.03	0.11	160.7
chr12	27726669	27726869	333	12.03	0.12	108.33
chr2	123055727	123055927	226	12.02	0.07	121
chr12	99621521	99621721	387	12	0.13	110.39
chr15	27995695	27995895	184	11.97	0.43	70.43
chr14	72366830	72367030	311	11.97	0.2	80.4
chr14	102649762	102649962	394	11.97	0.12	108.74
chr19	4572118	4572318	335	11.96	0.23	77.72
chr18	73658747	73658947	307	11.94	0.66	65.01
chr5	9807871	9808071	330	11.93	0.08	127.24
chr9	94898488	94898688	431	11.88	0.07	124.9
[truncated: 2,863 more rows]

## Sheet: Brn2
Chr (mm8)	start (200bp peak)	stop (200bp peak)	summit hight	fold enrichment	FDR	p score
chr13	79401220	79401420	365	230.33	0	3212.57
chr14	98827347	98827547	306	181.06	0	3181.83
chr11	31747261	31747461	779	156.44	0	3215.35
chr3	142001455	142001655	276	30.1	0.05	133.57
chr2	18412662	18412862	280	30.1	0.05	133.37
chr13	84821321	84821521	211	30.1	0.05	126.27
chr4	137735009	137735209	278	29.68	0.05	127.67
chr14	24211192	24211392	264	29.02	0.05	134.12
chr17	9487118	9487318	116	28.43	0.05	127.98
chr8	61151107	61151307	118	28.03	0.05	134.83
chr1	155235037	155235237	284	28.03	0.05	127.08
chr13	91366489	91366689	305	27.7	0.05	131.57
chr3	14991386	14991586	120	26.76	0.05	127.91
chr19	6989089	6989289	110	26.76	0.05	125.94
chr18	24213357	24213557	209	26.76	0.05	134.99
chr16	68617063	68617263	155	26.76	0.05	130.05
chr14	73970336	73970536	284	26.76	0.05	126.44
chr12	60640901	60641101	294	26.76	0.05	127.45
chr12	100939801	100940001	311	26.76	0.05	129.31
chr10	4392522	4392722	192	26.76	0.05	135.22
chr19	16203270	16203470	190	26.23	0.05	136.29
chr17	53056953	53057153	180	26.02	0.05	132.46
chr6	51987884	51988084	304	25.97	0.05	135.48
chr6	90680874	90681074	140	25.44	0.05	127.78
chr14	67927114	67927314	231	25.23	0.05	133.29
chr11	18813384	18813584	187	25.23	0.05	135.5
chr10	18689457	18689657	116	25.23	0.05	133.51
chr9	22818727	22818927	183	25.09	0.05	129.04
chr8	38250790	38250990	293	25.09	0.05	127.4
chr7	90297808	90298008	174	25.09	0.05	136.48
chr6	50099542	50099742	220	25.09	0.05	135
chr5	9759716	9759916	135	25.09	0.05	136.06
chr3	61934800	61935000	275	25.09	0.05	130.24
chr2	18719796	18719996	225	25.09	0.05	132.57
chr2	106600438	106600638	273	25.09	0.05	132.97
chr18	32300474	32300674	106	25.09	0.05	127.76
chr15	11197371	11197571	211	25.09	0.05	125.94
chr13	18135593	18135793	148	25.09	0.05	132.5
chr1	190064350	190064550	206	25.09	0.05	128.81
chr2	101895327	101895527	262	24.92	0.05	130.46
chr18	66018622	66018822	207	24.88	0.05	132.66
chr2	40154675	40154875	120	23.75	0.05	130.64
chr2	10191520	10191720	293	23.75	0.05	133.4
chr17	25521870	25522070	179	23.75	0.05	134.42
chr16	88633936	88634136	231	23.75	0.05	133.29
chr15	79662572	79662772	229	23.75	0.05	130.55
chr15	38079305	38079505	172	23.75	0.05	126.43
chr14	14764167	14764367	210	23.75	0.05	133.22
chr10	80243078	80243278	236	23.75	0.05	126.32
chr1	179038248	179038448	298	23.75	0.05	132.54
chr17	65599735	65599935	261	23.43	0.05	129.16
chr9	28857811	28858011	190	23.41	0.05	130.88
chr6	142143694	142143894	219	23.41	0.05	134.75
chr5	45508921	45509121	299	23.41	0.05	134.56
chr3	35020138	35020338	234	23.41	0.05	127.96
chr3	146963726	146963926	101	23.41	0.05	125.67
chr2	92658197	92658397	266	23.41	0.05	127.56
chr17	22500190	22500390	156	23.41	0.05	125.94
chr12	100040906	100041106	243	23.29	0.05	130.21
chr8	128873851	128874051	162	23.17	0.05	135.98
chr8	84924736	84924936	226	22.77	0.05	129.01
chr3	81188346	81188546	309	22.56	0.05	132.68
chr1	128350929	128351129	296	22.56	0.05	132
chr1	134296507	134296707	159	22.43	0.05	136.49
chr18	37967983	37968183	155	22.26	0.05	126.63
chr16	18600463	18600663	108	22.26	0.05	127.87
chr8	85979672	85979872	147	22.02	0.05	126.22
chr12	87670271	87670471	129	21.99	0.05	126.22
chr2	35433753	35433953	230	21.94	0.05	132.77
chr11	39208373	39208573	107	21.94	0.05	126.22
chr10	66538713	66538913	244	21.87	0.05	126.8
chrX	47751300	47751500	272	21.74	0.05	127.43
chrX	126182071	126182271	290	21.74	0.05	132.42
chr9	101365483	101365683	288	21.74	0.05	126
chr7	24746963	24747163	118	21.74	0.05	126.64
chr5	67010216	67010416	305	21.74	0.05	135.12
chr5	64731316	64731516	273	21.74	0.05	133.77
chr2	168539820	168540020	106	21.74	0.05	128.86
chr15	29772156	29772356	259	21.73	0.05	129.54
chr9	103715163	103715363	250	21.65	0.05	129.36
chr13	111287661	111287861	291	21.59	0.05	128.47
chr12	81974224	81974424	231	21.59	0.05	127.91
chr9	27752699	27752899	191	21.46	0.05	131.73
chr1	167792210	167792410	238	21.37	0.05	132.66
chr2	110640509	110640709	110	21.3	0.05	127.87
chr12	73353916	73354116	336	21.28	0.05	126.26
chr1	173984463	173984663	139	21.15	0.05	132.66
chr3	148850688	148850888	183	21.11	0.05	129.38
chr18	83231846	83232046	225	21.11	0.05	126.09
chr16	78455656	78455856	248	21.11	0.05	128.47
chr12	78740222	78740422	210	21.11	0.05	127.67
chr11	6380271	6380471	154	21.02	0.05	130
chr9	122962364	122962564	245	20.95	0.05	126.25
chr5	128890796	128890996	165	20.95	0.05	129.69
chr2	124483951	124484151	322	20.86	0.05	133.53
chr13	91252379	91252579	306	20.86	0.05	135.24
chr4	85491998	85492198	255	20.78	0.05	129.28
chr3	21989435	21989635	212	20.78	0.05	131.09
chr18	7121613	7121813	207	20.78	0.05	131.56
chr7	111747525	111747725	119	20.55	0.05	128.34
chr12	100663874	100664074	169	20.44	0.05	126.59
chr19	21103740	21103940	311	20.24	0.05	126.63
chr7	134450515	134450715	243	20.14	0.05	133.27
chr14	45911664	45911864	105	20.07	0.05	131.4
chr11	29328443	29328643	318	20.07	0.05	127.78
chr3	137654103	137654303	323	19.79	0.05	126.5
chr11	22823723	22823923	140	19.79	0.05	127.48
chr11	120059622	120059822	195	19.79	0.05	130.25
chr10	32354888	32355088	227	19.43	0.05	126.48
chr18	84856702	84856902	281	19.29	0.05	130.94
chr18	4785586	4785786	272	19.29	0.05	134.38
chr15	56250907	56251107	212	19.25	0.05	131.92
chr10	37278921	37279121	184	19.25	0.05	129.23
chr7	113429488	113429688	277	19.04	0.05	132.27
chr9	22852677	22852877	119	19	0.05	128.35
chr11	87243071	87243271	347	19	0.05	133.41
chr2	96135544	96135744	117	18.8	0.05	128.62
chr12	15923347	15923547	341	18.75	0.05	129.71
chr15	27942072	27942272	261	18.55	0.05	133.11
chr3	39401003	39401203	237	18.47	0.05	133.92
chr11	115102860	115103060	321	18.47	0.05	127.47
chr3	30348024	30348224	241	18.42	0.05	133.5
chr1	72760941	72761141	191	18.36	0.05	129.74
chr14	23476683	23476883	232	18.35	0.05	132.82
chr12	40740844	40741044	240	18.35	0.05	133.4
chr2	169998959	169999159	312	18.27	0.05	136.13
chr1	57806744	57806944	207	18.07	0.05	131.87
chr1	53768375	53768575	209	17.95	0.05	132.16
chr3	18956608	18956808	170	17.81	0.05	127.96
chr2	105884674	105884874	239	17.81	0.05	126.28
chr15	92668042	92668242	375	17.81	0.05	131.58
chr12	78661613	78661813	301	17.81	0.05	134.17
chr13	100384150	100384350	221	17.68	0.05	134.03
chr11	115524860	115525060	139	17.37	0.05	127.55
chr9	89584939	89585139	218	17.27	0.05	128.56
chr10	94764539	94764739	268	17.27	0.05	125.66
chr19	43578479	43578679	200	17.05	0.05	129.54
chr6	107693543	107693743	117	16.8	0.05	127.87
chr11	108741284	108741484	155	16.72	0.05	125.77
chr10	39230977	39231177	120	16.62	0.05	127.54
chr8	95724353	95724553	119	16.45	0.05	132.66
chr13	59050649	59050849	144	16.44	0.05	135.53
chr3	141843709	141843909	276	16.19	0.05	127.72
chr5	111394946	111395146	147	16.15	0.05	132.66
chr16	30893287	30893487	198	15.86	0.05	130.21
chr5	103401576	103401776	362	15.83	0.05	133.37
chr3	28415937	28416137	295	15.83	0.05	127.17
chr1	162188703	162188903	274	15.53	0.05	134.46
chr4	25032703	25032903	209	15.34	0.05	129.36
chr6	39457426	39457626	185	15.16	0.05	135.23
chr6	50706579	50706779	492	15.11	0.05	130.29
chr14	117117532	117117732	584	15.05	0.05	136.55
chr13	84205466	84205666	261	15.05	0.05	127.29
chr4	24520232	24520432	134	14.96	0.05	130.21
chr1	195039245	195039445	261	14.64	0.05	133.5
chr18	5932556	5932756	319	13.33	0.05	132.84
chr15	79051789	79051989	230	13	0.05	132.28
chr6	81626652	81626852	342	12.86	0.05	136.07
chr15	30230328	30230528	327	12.66	0.05	129.35
chr10	39362057	39362257	328	11.02	0.05	129.3
chr1	139473076	139473276	117	10.96	0.05	128.28
chr11	111582843	111583043	479	10.18	0.05	127.55
chr15	8653961	8654161	819	9.71	0.05	129.57
chr18	68266221	68266421	386	9.5	0.05	135.45
chrX	8825714	8825914	319	31.78	0.06	156.4
chr2	78148373	78148573	155	31.78	0.06	153.59
chr13	52943131	52943331	250	31.78	0.06	145.65
chr12	107790303	107790503	244	31.78	0.06	161.05
chr10	7652497	7652697	185	31.78	0.06	154.31
chr1	66303502	66303702	315	31.66	0.06	147.27
chr9	52360633	52360833	302	30.82	0.06	156.86
chr9	4214820	4215020	194	30.1	0.06	160.42
chr8	130429245	130429445	177	30.1	0.06	146.58
chr6	75979524	75979724	145	30.1	0.06	144.11
chr6	12777851	12778051	301	30.1	0.06	149.46
chr2	27234161	27234361	113	30.1	0.06	140.38
chr2	119309158	119309358	264	30.1	0.06	159.58
chr18	38415584	38415784	168	30.1	0.06	159.82
chr12	46336361	46336561	246	30.1	0.06	160.28
chr14	62710493	62710693	297	30.08	0.06	149.43
chr8	36148154	36148354	118	28.92	0.06	156.74
chr19	32778796	32778996	273	28.81	0.06	161.21
chr5	66771301	66771501	226	28.43	0.06	153.69
chr4	142564052	142564252	237	28.43	0.06	143.89
chr3	99510150	99510350	277	28.43	0.06	147.24
chr3	96038686	96038886	319	28.43	0.06	146.43
chr3	80670444	80670644	119	28.43	0.06	147.7
chr3	115043873	115044073	185	28.43	0.06	154
chr19	40256276	40256476	252	28.43	0.06	140.95
chr19	29936651	29936851	152	28.43	0.06	137.82
chr18	82180921	82181121	114	28.43	0.06	153.94
chr18	3315283	3315483	334	28.43	0.06	140.78
chr17	60719397	60719597	325	28.43	0.06	148.28
chr16	46329813	46330013	296	28.43	0.06	146.99
chr14	50811963	50812163	118	28.43	0.06	158.42
chr11	31849107	31849307	117	28.43	0.06	158.84
chr10	69051815	69052015	294	28.43	0.06	146.17
chr10	52948942	52949142	145	28.43	0.06	158.53
chr2	63358077	63358277	306	28.2	0.06	139.29
chr13	79832816	79833016	238	28.2	0.06	152.18
chr1	96243512	96243712	328	28.16	0.06	151.52
chr2	161040606	161040806	250	28.12	0.06	155.6
chr2	91231508	91231708	286	27.7	0.06	159.06
chr12	117470534	117470734	272	27.61	0.06	144.96
chr10	111070029	111070229	227	27.61	0.06	159.92
chr16	76298848	76299048	292	27.45	0.06	137.88
chr6	56485037	56485237	256	27.28	0.06	156.78
chr3	57586154	57586354	112	27.28	0.06	154.65
chr16	55746003	55746203	109	27.28	0.06	141.18
chr5	35988464	35988664	210	27.1	0.06	160.98
chr18	65690501	65690701	118	26.98	0.06	137.38
chr10	71466572	71466772	302	26.89	0.06	161.21
chrX	52957676	52957876	189	26.76	0.06	143.58
chr9	118837583	118837783	117	26.76	0.06	148.39
chr8	39349043	39349243	177	26.76	0.06	144.09
chr7	90194000	90194200	240	26.76	0.06	141.7
chr7	88910951	88911151	166	26.76	0.06	150.17
chr7	87637409	87637609	176	26.76	0.06	158.78
chr6	25186723	25186923	193	26.76	0.06	145.61
chr4	134569220	134569420	115	26.76	0.06	143.42
chr3	158951764	158951964	103	26.76	0.06	161.02
chr2	18612403	18612603	153	26.76	0.06	144.01
chr18	43640810	43641010	136	26.76	0.06	145.42
chr13	95591503	95591703	166	26.76	0.06	138.8
chr13	93591637	93591837	213	26.76	0.06	157.6
chr13	21382785	21382985	120	26.76	0.06	142.22
chr10	84343056	84343256	114	26.76	0.06	143.2
chr10	17203359	17203559	321	26.76	0.06	157.08
chr1	25448894	25449094	115	26.76	0.06	148.85
chr4	150492346	150492546	114	26.75	0.06	148.09
chr2	50860799	50860999	113	26.71	0.06	152.66
chr12	102838193	102838393	195	26.71	0.06	141.83
chr1	178154500	178154700	294	26.71	0.06	144.62
chr4	45494389	45494589	247	26.52	0.06	146.34
chr11	116932544	116932744	140	26.38	0.06	150.66
chr11	100607065	100607265	158	26.38	0.06	149.8
chr18	67607101	67607301	311	26.26	0.06	146.01
chr10	24713414	24713614	220	26.23	0.06	157.77
chr1	41550378	41550578	299	26.23	0.06	156.38
chr10	33918288	33918488	209	26.21	0.06	137.88
chr2	154927724	154927924	254	25.89	0.06	151.52
chr13	62875347	62875547	322	25.75	0.06	153.15
chr3	136779817	136780017	177	25.55	0.06	143.73
chr10	38956739	38956939	149	25.44	0.06	160.35
chr7	80071471	80071671	336	25.28	0.06	151.88
chr10	76687497	76687697	303	25.27	0.06	142.01
chr7	97032233	97032433	189	25.23	0.06	148.29
chr12	69746668	69746868	336	25.23	0.06	149.99
chrX	140338665	140338865	148	25.09	0.06	140.95
chr8	99064248	99064448	129	25.09	0.06	159.56
chr7	89308413	89308613	160	25.09	0.06	157.76
chr7	45694589	45694789	268	25.09	0.06	136.75
chr6	96040660	96040860	172	25.09	0.06	139.64
chr4	133105059	133105259	243	25.09	0.06	136.75
chr2	70016373	70016573	160	25.09	0.06	158.42
chr2	5015796	5015996	110	25.09	0.06	145.14
chr2	139936116	139936316	170	25.09	0.06	138.45
chr16	34822103	34822303	164	25.09	0.06	138.02
chr15	5036114	5036314	172	25.09	0.06	158.29
chr14	17350417	17350617	191	25.09	0.06	153.78
chr12	66296534	66296734	120	25.09	0.06	149.92
chr11	6289256	6289456	215	25.09	0.06	146.49
chr11	35298265	35298465	192	25.09	0.06	140.36
chr10	46625067	46625267	270	25.09	0.06	151.78
chr3	19408490	19408690	189	25.06	0.06	151.82
chr17	86872850	86873050	118	25.06	0.06	142.16
chr9	25541241	25541441	288	24.99	0.06	137.62
chr14	74266195	74266395	273	24.99	0.06	156.86
chr12	87675329	87675529	241	24.98	0.06	156.86
chr6	129204966	129205166	114	24.93	0.06	149.57
chr12	116041365	116041565	257	24.93	0.06	143.22
chr2	124210639	124210839	114	24.92	0.06	151.21
chr7	96859240	96859440	274	24.89	0.06	161.21
chr11	32058168	32058368	161	24.85	0.06	145.54
chr1	61487604	61487804	184	24.85	0.06	151.09
chr12	32659619	32659819	149	24.83	0.06	151.52
chr9	89704697	89704897	231	24.82	0.06	153.74
chr5	68426027	68426227	264	24.81	0.06	151.52
chr5	68121578	68121778	298	24.77	0.06	146.02
chr5	4536835	4537035	162	24.73	0.06	153.95
chr10	75340017	75340217	313	24.73	0.06	153.68
chr15	80534630	80534830	324	24.67	0.06	149.31
chr8	93760568	93760768	113	24.52	0.06	148.6
chr1	3489245	3489445	150	24.09	0.06	148.09
chr1	159853379	159853579	113	24.05	0.06	149.42
chr7	64688089	64688289	312	24.03	0.06	141.11
chr9	107895302	107895502	217	23.75	0.06	138.46
chr2	65424557	65424757	118	23.75	0.06	148.71
chr2	142339605	142339805	296	23.75	0.06	148.58
chr2	13418341	13418541	126	23.75	0.06	143.03
chr17	69326600	69326800	182	23.75	0.06	147.74
chr16	77325046	77325246	265	23.75	0.06	148.41
chr14	75915140	75915340	275	23.75	0.06	145.47
chr14	20369623	20369823	117	23.75	0.06	140.25
chr10	84396398	84396598	298	23.75	0.06	136.76
chr10	8029889	8030089	115	23.75	0.06	140.72
chr15	76094838	76095038	212	23.56	0.06	146.02
chr6	65708838	65709038	159	23.52	0.06	156.1
chr5	132514484	132514684	247	23.45	0.06	154.71
chr9	89625099	89625299	166	23.43	0.06	155.71
chrX	105297646	105297846	280	23.41	0.06	145.62
chr9	62631667	62631867	279	23.41	0.06	136.57
chr9	105471168	105471368	223	23.41	0.06	156.45
chr8	82246050	82246250	183	23.41	0.06	144.74
chr8	39872152	39872352	153	23.41	0.06	160.87
chr2	96304988	96305188	117	23.41	0.06	143.33
chr19	34261803	34262003	326	23.41	0.06	155.71
chr11	101458074	101458274	120	23.41	0.06	142.07
chr6	53384988	53385188	266	23.28	0.06	146
chr15	80511841	80512041	127	22.98	0.06	144.88
chr6	108183379	108183579	199	22.61	0.06	150.5
chr5	111921754	111921954	279	22.56	0.06	157.73
chr4	41804466	41804666	229	22.56	0.06	142.94
chr17	83862867	83863067	219	22.56	0.06	144.55
chr11	94417422	94417622	177	22.56	0.06	160.3
chr3	88317393	88317593	295	22.43	0.06	144.37
chr2	4955720	4955920	302	22.43	0.06	139.23
chr14	98371298	98371498	123	22.43	0.06	142.76
chr13	83098254	83098454	323	22.43	0.06	143.21
chr13	12042737	12042937	168	22.43	0.06	151.5
chr7	101044668	101044868	249	22.26	0.06	160.59
chr15	6935326	6935526	179	22.26	0.06	154.64
chr12	91957573	91957773	300	22.26	0.06	145.17
chr12	91321585	91321785	295	22.12	0.06	137.3
chr7	120634564	120634764	184	22.09	0.06	139.01
chr11	88424194	88424394	200	21.99	0.06	156.86
chr8	63876075	63876275	318	21.77	0.06	155.82
chr4	118910887	118911087	222	21.77	0.06	154.57
chr1	74044596	74044796	297	21.77	0.06	144.74
chr8	38059777	38059977	212	21.74	0.06	145.19
chr7	65451961	65452161	245	21.74	0.06	146.91
chr5	9547196	9547396	329	21.74	0.06	142.22
chr2	35356360	35356560	156	21.74	0.06	137.98
chr14	83355605	83355805	197	21.74	0.06	137.26
chr14	117242066	117242266	319	21.74	0.06	156.07
chr7	112892149	112892349	274	21.66	0.06	142.01
chr1	152295936	152296136	99	21.59	0.06	143.06
chr1	14095699	14095899	120	21.59	0.06	148.81
chr3	8668381	8668581	337	21.44	0.06	141.24
chr1	128693056	128693256	112	21.13	0.06	142
chr7	87062744	87062944	186	21.11	0.06	150.26
chr4	45760346	45760546	130	21.11	0.06	144.97
chr2	51112886	51113086	120	21.11	0.06	137.24
chr2	136844584	136844784	319	21.11	0.06	136.64
chr17	3345249	3345449	181	21.11	0.06	159.16
chr5	100350300	100350500	260	21.01	0.06	154.42
chr5	86315077	86315277	260	20.8	0.06	151.52
chr8	56474673	56474873	209	20.78	0.06	147.01
chr5	30998597	30998797	151	20.58	0.06	160.95
chr4	101911837	101912037	315	20.56	0.06	158.43
chr4	31102308	31102508	130	20.51	0.06	140.72
chr2	61847295	61847495	266	20.5	0.06	146.02
chr5	99744959	99745159	164	20.32	0.06	148.09
chr5	30436903	30437103	199	20.23	0.06	137.62
chr11	40240927	40241127	140	20.23	0.06	158.49
chr8	113602903	113603103	215	20.18	0.06	139.1
chr18	45275548	45275748	138	20.18	0.06	140.06
chr11	88359142	88359342	333	20.18	0.06	146.1
chr11	65631690	65631890	120	20.18	0.06	152.25
chr14	27842978	27843178	158	20.09	0.06	152.69
chr4	75625705	75625905	270	20.07	0.06	137.6
chr14	74955260	74955460	164	20.07	0.06	146.58
chr18	33816961	33817161	171	19.95	0.06	137.88
chr4	56738250	56738450	252	19.79	0.06	143.24
chr15	27727285	27727485	347	19.79	0.06	158.27
chr14	33161003	33161203	257	19.79	0.06	147.99
chr1	90454238	90454438	117	19.79	0.06	148.83
chr1	51059680	51059880	332	19.79	0.06	139.33
chr18	5207903	5208103	329	19.74	0.06	137.42
chr10	125819854	125820054	262	19.7	0.06	145.44
chr3	86931102	86931302	301	19.68	0.06	161.21
chr10	104808116	104808316	164	19.66	0.06	142.01
chr15	12310737	12310937	321	19.57	0.06	153.55
chr10	93213663	93213863	236	19.57	0.06	142.01
chr9	29582514	29582714	228	19.51	0.06	137.64
chr12	93833913	93834113	304	19.51	0.06	149.21
chr8	93762012	93762212	244	19.43	0.06	146.59
chr13	36305827	36306027	161	19.43	0.06	157.23
chr13	100384539	100384739	116	19.43	0.06	152.34
chr7	65329256	65329456	160	19.38	0.06	153.25
chr3	121148274	121148474	263	19.34	0.06	154.15
chrX	73261990	73262190	267	19.29	0.06	152.84
chr18	31370345	31370545	258	19.29	0.06	146.84
chr1	25419090	25419290	100	19.09	0.06	137.88
chr7	130365617	130365817	195	19	0.06	148.85
chr1	25837006	25837206	293	19	0.06	145.02
chr8	26933627	26933827	119	18.86	0.06	141.38
chr17	26797353	26797553	287	18.81	0.06	139.1
chr15	92405805	92406005	244	18.8	0.06	158.88
chr11	112627286	112627486	231	18.8	0.06	148.31
chr10	115520580	115520780	162	18.8	0.06	147.9
chr7	130504637	130504837	346	18.77	0.06	138.93
chr4	55742794	55742994	178	18.76	0.06	161.21
chr17	9723042	9723242	281	18.42	0.06	137.28
chr7	74072344	74072544	139	18.4	0.06	155.31
chr18	56015892	56016092	285	18.4	0.06	141.43
chr13	44807340	44807540	496	18.4	0.06	137.45
chr10	36940727	36940927	310	18.39	0.06	157.28
chr7	92968868	92969068	244	18.35	0.06	145.22
chr2	61334164	61334364	237	18.27	0.06	151.1
chr19	53839695	53839895	178	18.27	0.06	136.57
chr12	33309807	33310007	216	18.27	0.06	155.07
chr11	93860806	93861006	165	18.27	0.06	151.12
chr15	58596969	58597169	154	17.81	0.06	157.61
chr1	191839541	191839741	248	17.75	0.06	146.24
chr8	48270015	48270215	271	17.55	0.06	140.62
chr5	134350730	134350930	189	17.49	0.06	147.82
chr15	81707499	81707699	474	17.46	0.06	144.39
chr9	94359877	94360077	300	17.41	0.06	153.98
chr13	43722791	43722991	336	17.41	0.06	136.56
chr17	9117779	9117979	376	17.35	0.06	156.38
chr1	43597860	43598060	251	17.35	0.06	140.01
chr8	56533150	56533350	306	17.27	0.06	152.61
chr13	100200465	100200665	318	17.27	0.06	148.08
chr5	115751322	115751522	219	17.15	0.06	153.22
chr9	13431961	13432161	296	17.1	0.06	139.1
chr4	97139800	97140000	369	16.82	0.06	155.56
chr7	24215637	24215837	213	16.72	0.06	139.46
chr4	116700500	116700700	259	16.72	0.06	137.62
chr13	84207585	84207785	516	16.72	0.06	149.99
chr1	31046340	31046540	274	16.71	0.06	142.01
chr8	131415037	131415237	203	16.44	0.06	146.38
chr7	134210633	134210833	249	16.3	0.06	137.99
chr1	161611670	161611870	241	16.11	0.06	143.42
chr2	70155774	70155974	210	15.98	0.06	152.22
chr10	62135481	62135681	366	15.83	0.06	139.85
chr5	63101983	63102183	381	15.72	0.06	153.61
chr12	102459591	102459791	352	15.67	0.06	137.62
chr15	95495579	95495779	640	15.55	0.06	158.6
chr10	57472858	57473058	490	15.43	0.06	144.59
chr5	65299135	65299335	638	15.42	0.06	149.59
chr2	21188038	21188238	357	15.09	0.06	151.55
chr2	91131181	91131381	325	14.84	0.06	152.33
chr1	108697680	108697880	200	14.67	0.06	145.44
chr18	67623283	67623483	561	14.4	0.06	137.99
chr12	16362054	16362254	329	14.15	0.06	137.62
chr1	186142194	186142394	120	14.1	0.06	151.81
chr13	78891405	78891605	689	14.05	0.06	156.68
chr15	77191016	77191216	245	13.85	0.06	143.04
chr10	109378153	109378353	185	13.82	0.06	138.93
chr15	68920490	68920690	164	13.75	0.06	143.14
chr1	133301346	133301546	304	13.44	0.06	153.58
chr13	28941013	28941213	313	13.19	0.06	146.58
chr15	95519762	95519962	562	13.06	0.06	155.59
chr1	108230951	108231151	383	13.06	0.06	138.4
chr6	94754672	94754872	347	12.5	0.06	149.12
chr4	81982878	81983078	295	11.87	0.06	143.64
chr4	88512207	88512407	323	38.51	0.07	184.63
chr6	92935218	92935418	306	35.62	0.07	185.62
chr9	9669678	9669878	341	35.12	0.07	182.19
chr1	17576626	17576826	265	35.12	0.07	180.19
chrX	117548952	117549152	255	33.45	0.07	161.65
chr5	86462700	86462900	114	33.45	0.07	186.51
chr16	22936212	22936412	198	33.45	0.07	163.31
chr14	116845367	116845567	177	33.45	0.07	179.8
chr12	75807912	75808112	251	33.45	0.07	178.57
chr1	76964083	76964283	317	33.45	0.07	173.18
chr16	25229601	25229801	264	32.65	0.07	183.28
chr1	148862702	148862902	205	32.65	0.07	167.42
chr6	28783016	28783216	118	32.09	0.07	182.14
chr9	40508806	40509006	140	31.78	0.07	163.06
chr9	26184944	26185144	197	31.78	0.07	185.84
chr8	12869805	12870005	311	31.78	0.07	170.76
chr7	127045247	127045447	120	31.78	0.07	170.19
chr6	108624823	108625023	116	31.78	0.07	165.13
chr5	123758819	123759019	240	31.78	0.07	171.5
chr3	26035920	26036120	318	31.78	0.07	176.57
chr2	20340130	20340330	171	31.78	0.07	177.42
chr11	86694894	86695094	224	31.78	0.07	168.21
chr11	107408342	107408542	274	31.78	0.07	183.31
chr1	33328925	33329125	273	31.78	0.07	178.76
chr1	148444499	148444699	112	31.78	0.07	180.16
chr4	49315896	49316096	295	31.57	0.07	175.39
chr1	14166464	14166664	115	31.54	0.07	171.06
chr1	74244808	74245008	174	31.33	0.07	179.45
chr6	38411665	38411865	330	31.3	0.07	183.79
chr15	76702851	76703051	117	30.84	0.07	182.13
chr12	21473755	21473955	171	30.68	0.07	177.8
chr16	54093603	54093803	130	30.49	0.07	179.84
chr15	97766841	97767041	284	30.34	0.07	165.77
chr12	29727416	29727616	272	30.34	0.07	183.42
chr9	6986355	6986555	196	30.1	0.07	163.55
chr8	85001154	85001354	146	30.1	0.07	176.73
chr8	122045920	122046120	187	30.1	0.07	177.42
chr7	109666394	109666594	220	30.1	0.07	165.37
chr6	57973573	57973773	192	30.1	0.07	165.23
chr5	58401505	58401705	130	30.1	0.07	168.31
chr18	23678185	23678385	276	30.1	0.07	179.77
chr1	96864215	96864415	164	30.1	0.07	162.16
chr2	102564078	102564278	288	30.04	0.07	175.07
chr5	118764213	118764413	245	30	0.07	179.84
chr9	15134806	15135006	155	29.68	0.07	183.72
chr4	114176276	114176476	336	29.68	0.07	168.66
chr18	75914819	75915019	263	29.68	0.07	182.71
chr15	25697724	25697924	278	29.68	0.07	179.97
chr10	80082211	80082411	216	29.68	0.07	176.3
chr13	111280181	111280381	120	29.67	0.07	183.17
chr6	99930069	99930269	155	29.65	0.07	181.06
chr7	73248306	73248506	193	29.32	0.07	184.65
chr15	26787513	26787713	115	29.25	0.07	175.39
chr18	14330914	14331114	272	29.02	0.07	164.79
chr7	136639923	136640123	211	28.96	0.07	168.24
chr13	111985195	111985395	252	28.96	0.07	171.99
chr16	18229998	18230198	139	28.92	0.07	183.8
chr1	122914752	122914952	327	28.54	0.07	180.41
chr7	87902878	87903078	180	28.43	0.07	165.17
chr6	127700998	127701198	204	28.43	0.07	176.62
chr3	25563706	25563906	213	28.43	0.07	179.97
chr2	97279545	97279745	237	28.43	0.07	176.94
chr2	44986657	44986857	232	28.43	0.07	173.99
chr15	67900911	67901111	264	28.43	0.07	177.52
chr14	16855417	16855617	150	28.43	0.07	165.36
chr10	118376471	118376671	230	28.43	0.07	161.39
chr16	31056377	31056577	241	28.4	0.07	184.86
chr13	85256768	85256968	204	28.27	0.07	165.19
chr3	122475566	122475766	130	28.2	0.07	163.24
chr14	22186367	22186567	119	28.2	0.07	164.45
chr13	4770798	4770998	324	28.2	0.07	174.71
chr1	186884580	186884780	119	28.2	0.07	170.36
chr15	81075849	81076049	165	28.03	0.07	164.1
chr13	34251816	34252016	275	27.94	0.07	177.98
chr8	11557873	11558073	231	27.79	0.07	171.06
chr9	107110372	107110572	239	27.7	0.07	177.29
chr19	6446110	6446310	297	27.66	0.07	185.87
chr13	42160720	42160920	240	27.61	0.07	167.43
chr12	84764416	84764616	225	27.61	0.07	183.97
chr18	32940951	32941151	238	27.52	0.07	179.84
chr1	174186594	174186794	296	27.48	0.07	167.3
chr6	3489506	3489706	273	27.35	0.07	163.26
chr8	96461376	96461576	312	27.31	0.07	171.08
chr4	141039099	141039299	155	27.31	0.07	174.82
chr14	77155209	77155409	292	27.31	0.07	166.23
chr14	69248649	69248849	280	27.28	0.07	186.38
chr11	10914171	10914371	325	26.98	0.07	178.74
chr13	38634833	38635033	132	26.85	0.07	180.63
chr12	78615104	78615304	157	26.85	0.07	163.5
chr8	123429422	123429622	112	26.76	0.07	186.39
chr7	29194021	29194221	153	26.76	0.07	162.6
chr2	45069786	45069986	199	26.76	0.07	173.36
chr15	26154731	26154931	267	26.76	0.07	178.34
chr13	5347375	5347575	376	26.76	0.07	180.39
chr12	93232242	93232442	295	26.76	0.07	179.27
chr4	103335232	103335432	313	26.71	0.07	175.39
chr1	14277547	14277747	165	26.52	0.07	178.14
chr9	36582157	36582357	316	26.38	0.07	184.42
chr19	46557444	46557644	144	26.38	0.07	176.86
chr10	36238837	36239037	230	26.38	0.07	185.5
chr8	83965340	83965540	315	26.23	0.07	181.06
chr8	88391041	88391241	312	26.12	0.07	173.07
chr3	56247335	56247535	248	26.12	0.07	176.5
chr1	116061791	116061991	196	26.06	0.07	162.31
chr2	160301554	160301754	318	25.99	0.07	163.26
chr2	102462880	102463080	213	25.9	0.07	171.3
chr13	103056421	103056621	288	25.9	0.07	180.39
chr13	29022391	29022591	193	25.7	0.07	181.06
chr11	6056778	6056978	310	25.65	0.07	165.71
chr14	8130449	8130649	152	25.6	0.07	171.06
chr15	61922626	61922826	336	25.59	0.07	169.16
chr8	26854561	26854761	329	25.44	0.07	180.89
chr18	54953475	54953675	233	25.26	0.07	183.85
chr8	48783543	48783743	214	25.23	0.07	169.66
chr14	56070010	56070210	277	25.23	0.07	164.15
chr13	53119432	53119632	178	25.23	0.07	168.32
chr1	66804872	66805072	109	25.23	0.07	166.21
chr1	154083859	154084059	147	25.18	0.07	184.86
chr9	111302877	111303077	234	25.09	0.07	164.6
chr7	110595577	110595777	165	25.09	0.07	173.38
chr3	102936429	102936629	88	25.09	0.07	185.72
chr11	120048925	120049125	371	25.09	0.07	176.57
chr14	44247459	44247659	249	25.08	0.07	165.84
chr4	43415149	43415349	317	25.06	0.07	183.91
chr10	110521384	110521584	293	25.02	0.07	172.09
chr17	83967656	83967856	158	24.93	0.07	168.88
chr16	96830332	96830532	150	24.93	0.07	173.73
chr12	78776242	78776442	141	24.93	0.07	168.29
chr10	122304060	122304260	140	24.93	0.07	182.46
chr9	10231194	10231394	326	24.85	0.07	172.2
chr7	96740787	96740987	310	24.82	0.07	165.97
chr16	84544628	84544828	217	24.79	0.07	184.86
chr2	91916796	91916996	254	24.68	0.07	171.06
chr9	45414514	45414714	225	24.66	0.07	173.29
chr11	98099824	98100024	278	24.47	0.07	178.87
chr11	89971654	89971854	287	24.23	0.07	183.01
chr3	131043723	131043923	273	24.2	0.07	175.39
chr13	12515382	12515582	222	24.14	0.07	175.39
chr3	35532923	35533123	322	24	0.07	186.19
chr5	32555005	32555205	179	23.94	0.07	163.26
chr9	103894761	103894961	205	23.75	0.07	170.27
chr8	91521202	91521402	117	23.75	0.07	183.92
chr5	9807859	9808059	337	23.75	0.07	169.28
chr3	115961288	115961488	170	23.75	0.07	171.54
chr13	51629312	51629512	334	23.75	0.07	166.74
chr1	195348746	195348946	340	23.75	0.07	179.05
chr2	4072714	4072914	331	23.56	0.07	163.26
chr8	70901270	70901470	225	23.43	0.07	169.52
chr3	130279461	130279661	181	23.41	0.07	173.38
chr2	58933290	58933490	186	23.41	0.07	162.45
chr7	105515870	105516070	271	23.09	0.07	172.98
chr11	98176929	98177129	295	23.09	0.07	176.95
chr1	165094027	165094227	262	23.02	0.07	178.3
chr2	33908241	33908441	150	22.83	0.07	181.6
chr5	124448559	124448759	226	22.67	0.07	171.39
chr6	49097117	49097317	272	22.56	0.07	176.61
chr16	49618506	49618706	248	22.44	0.07	161.85
chr8	14952409	14952609	226	21.92	0.07	169.68
chr8	103373122	103373322	229	21.74	0.07	95.75
chr5	140901847	140902047	316	21.74	0.07	94.91
chr13	37464503	37464703	191	21.74	0.07	171.62
chr9	59455143	59455343	243	21.59	0.07	171.74
chr2	50411398	50411598	335	21.52	0.07	171.94
chr13	99059580	99059780	169	21.37	0.07	178.85
chr2	180451075	180451275	194	21.31	0.07	95.6
chr2	71428225	71428425	269	21.11	0.07	166.07
chr4	99428147	99428347	204	21.01	0.07	161.5
chr10	25215780	25215980	161	20.86	0.07	166.05
chr1	17045131	17045331	215	20.75	0.07	166.05
chr15	69314238	69314438	300	20.65	0.07	172.72
chr1	74955407	74955607	280	20.62	0.07	180.68
chr14	78047914	78048114	344	20.51	0.07	162.99
chr4	84732608	84732808	303	20.42	0.07	172.09
chr6	37372182	37372382	288	20.31	0.07	170.79
chr6	18395927	18396127	405	20.3	0.07	186.14
chr9	13300507	13300707	185	20.29	0.07	161.9
chr11	112050934	112051134	339	20.29	0.07	170.28
chr7	83460975	83461175	313	20.18	0.07	161.37
chr2	78986662	78986862	816	20.18	0.07	174.68
chr3	86056759	86056959	218	20.07	0.07	95.57
chr15	76704212	76704412	174	20.07	0.07	95.26
chr12	45267136	45267336	120	20.07	0.07	95.12
chr1	31047631	31047831	306	20.07	0.07	94.91
chr2	128450232	128450432	250	20.04	0.07	177.82
chr6	146535802	146536002	274	19.79	0.07	165.96
chr4	63816716	63816916	166	19.79	0.07	169.51
chr16	21253826	21254026	334	19.79	0.07	166.96
chr13	89626234	89626434	242	19.79	0.07	95.59
chr14	46859098	46859298	317	19.43	0.07	165.29
chr1	78624576	78624776	303	19.39	0.07	163.26
chr1	161250214	161250414	346	19.18	0.07	161.6
chr13	37396038	37396238	266	18.99	0.07	166.05
chr7	142821716	142821916	120	18.66	0.07	162.72
chr6	22784843	22785043	359	18.57	0.07	177.59
chr15	7066062	7066262	287	18.55	0.07	177.49
chr3	107935521	107935721	269	18.47	0.07	95.51
chr2	72901056	72901256	233	18.4	0.07	95.64
chr17	24447645	24447845	324	18.4	0.07	95.44
chr12	60080284	60080484	118	18.4	0.07	94.91
chr12	42597610	42597810	373	18.4	0.07	180.16
chr2	150480257	150480457	262	18.27	0.07	169.68
chr1	106665917	106666117	347	18.27	0.07	181.92
chr6	129292539	129292739	431	17.92	0.07	161.85
chr11	62080021	62080221	109	17.81	0.07	164.15
chr7	96895162	96895362	119	17.27	0.07	95.74
chr1	72188408	72188608	312	16.8	0.07	172.73
chr2	170928851	170929051	281	16.62	0.07	164.44
chr15	50528188	50528388	343	16.62	0.07	171.23
chr3	9734228	9734428	436	16.49	0.07	171.15
chr9	87230134	87230334	305	16.32	0.07	95.21
chr1	90118796	90118996	492	16.22	0.07	182.3
chr12	118189996	118190196	104	16.19	0.07	95.27
chr11	5935494	5935694	286	16.03	0.07	161.65
chr1	172261206	172261406	296	15.53	0.07	161.51
chr3	38127036	38127236	271	15.42	0.07	95.17
chr14	92426664	92426864	124	15.11	0.07	94.98
chr13	93689684	93689884	154	15.02	0.07	163.96
chr13	103332701	103332901	268	14.66	0.07	95.35
chr4	118580648	118580848	175	14.51	0.07	94.94
chr19	22997801	22998001	186	14.51	0.07	95.39
chr3	96355044	96355244	599	14.42	0.07	175.69
chr1	141163399	141163599	741	13.85	0.07	164.33
chr2	171538389	171538589	189	13.6	0.07	95.6
chr2	113888071	113888271	344	13.38	0.07	94.92
chr19	26958562	26958762	245	13.38	0.07	94.78
chr18	69703186	69703386	345	13.38	0.07	95.4
chr7	129382879	129383079	395	11.87	0.07	95.53
chr1	183466125	183466325	113	11.74	0.07	95.25
chr4	147291927	147292127	108	11.71	0.07	95.75
chr1	93967682	93967882	254	11.26	0.07	95.44
chr4	146380727	146380927	287	11.02	0.07	94.81
chr9	64999625	64999825	323	9.5	0.07	95.41
chr5	125212066	125212266	322	8.76	0.07	95.53
chr12	109437362	109437562	320	43.48	0.08	210.15
chr1	107999079	107999279	267	43.48	0.08	207.15
chr7	25170291	25170491	300	41.81	0.08	204.35
chr13	111967620	111967820	340	40.14	0.08	208.47
chr11	26341478	26341678	297	40.14	0.08	186.55
chr11	106991819	106992019	304	40.14	0.08	194.16
chr1	16285586	16285786	324	40.14	0.08	195.1
chr7	44298279	44298479	268	38.47	0.08	211.66
chr1	116469262	116469462	310	38.47	0.08	205.29
chr3	84066243	84066443	216	37.1	0.08	211.23
chrX	32505512	32505712	209	36.79	0.08	209.51
chr5	102710677	102710877	275	36.79	0.08	191.41
chr2	146267165	146267365	157	36.79	0.08	206.75
chr18	20192451	20192651	120	36.79	0.08	211.23
chr11	47844170	47844370	184	36.79	0.08	198.35
chrX	164240906	164241106	242	35.62	0.08	195.96
chr9	5542266	5542466	209	35.62	0.08	200.71
chrX	54792791	54792991	103	35.12	0.08	206.75
chr7	6414732	6414932	169	35.12	0.08	210.84
chr4	101468293	101468493	335	35.12	0.08	189.5
chr14	7197194	7197394	191	35.12	0.08	199.98
chr12	86820538	86820738	129	35.12	0.08	195.63
chr6	31026397	31026597	269	34.68	0.08	210.45
chr9	26217347	26217547	145	34.37	0.08	188.2
chr15	78774913	78775113	301	33.92	0.08	197.19
chr14	59508434	59508634	283	33.69	0.08	189.66
chr6	36749569	36749769	117	33.49	0.08	198.7
chr9	67444491	67444691	297	33.45	0.08	200.74
chr2	84322726	84322926	323	33.45	0.08	198.01
chr2	113497100	113497300	233	33.45	0.08	191.07
chr14	66372093	66372293	359	33.45	0.08	199.96
chr13	100694371	100694571	109	33.45	0.08	190.61
chr11	37780319	37780519	237	33.45	0.08	208.75
chr4	3719622	3719822	129	33.44	0.08	196.5
chr3	34497713	34497913	300	33.24	0.08	208.42
chr8	48139732	48139932	282	32.98	0.08	204.08
chr7	142159009	142159209	254	32.98	0.08	190.73
chr3	19331264	19331464	239	32.98	0.08	193.05
chr14	74485807	74486007	230	32.98	0.08	204.63
chr13	71535384	71535584	332	32.98	0.08	206.68
chr13	58704409	58704609	305	32.98	0.08	201.06
chrX	73826483	73826683	131	32.77	0.08	208.42
chr8	46437240	46437440	194	32.65	0.08	204.46
chr5	140779306	140779506	206	32.65	0.08	188.59
chr3	129632402	129632602	169	32.51	0.08	209.97
chr16	40209505	40209705	174	31.96	0.08	208.89
chr10	26534524	26534724	211	31.95	0.08	201.86
chr18	81315706	81315906	177	31.85	0.08	203.91
chr2	92074332	92074532	247	31.82	0.08	207.36
chrX	81365269	81365469	340	31.78	0.08	186.57
chr9	92164394	92164594	196	31.78	0.08	191.99
chr6	120158974	120159174	305	31.78	0.08	190.84
chr2	73867623	73867823	347	31.78	0.08	191.31
chr12	69255732	69255932	140	31.78	0.08	203.58
chr11	9894786	9894986	240	31.78	0.08	203.31
chr1	56909988	56910188	120	31.78	0.08	195
chr8	91963366	91963566	275	31.75	0.08	201.52
chr7	136036217	136036417	259	31.66	0.08	205.35
chr4	117779477	117779677	346	31.66	0.08	186.94
chr11	54546861	54547061	237	31.66	0.08	195.26
chr2	145962444	145962644	147	31.33	0.08	211.7
chr9	102997699	102997899	113	31.17	0.08	194.59
chr6	80715140	80715340	216	31.17	0.08	192.97
chr6	146315191	146315391	149	31.17	0.08	198.36
chr19	41705488	41705688	221	31.17	0.08	199.18
chr2	85038996	85039196	294	31.1	0.08	187.57
chr12	33810480	33810680	281	30.48	0.08	194.45
chrX	129431892	129432092	165	30.1	0.08	202.21
chr15	3705742	3705942	166	30.1	0.08	195.84
chr14	21453876	21454076	246	30.1	0.08	186.57
chr12	116448283	116448483	119	30.1	0.08	204.12
chr3	61428376	61428576	257	29.68	0.08	206.92
chr1	133992366	133992566	113	29.38	0.08	202.08
chr6	60716812	60717012	324	29.21	0.08	191.22
chr18	65689211	65689411	141	28.96	0.08	198.94
chr3	9735432	9735632	220	28.54	0.08	188.76
chr12	33612536	33612736	327	28.49	0.08	208.72
chr13	84214779	84214979	115	28.43	0.08	208.95
chr4	123757343	123757543	252	28.39	0.08	190.54
chr9	23159010	23159210	312	28.06	0.08	193.22
chr8	73494728	73494928	170	28.06	0.08	209.95
chr14	59127141	59127341	173	28.03	0.08	195.08
chr6	22859738	22859938	274	28	0.08	196.08
chr6	63792227	63792427	248	27.99	0.08	208.6
chr9	9172403	9172603	141	27.94	0.08	201.86
chr15	78460818	78461018	244	27.86	0.08	207.23
chr17	46440081	46440281	359	27.7	0.08	208.48
chr2	6368061	6368261	189	27.51	0.08	199.81
chr13	91842515	91842715	221	27.31	0.08	200.72
chr1	99735526	99735726	159	27.31	0.08	205.54
chr4	48775976	48776176	261	26.98	0.08	195.92
chr1	121279284	121279484	137	26.98	0.08	188.72
chr6	97504890	97505090	162	26.77	0.08	188.11
chr12	54045780	54045980	203	26.77	0.08	203.09
chr9	96615209	96615409	120	26.76	0.08	189.25
chr13	28303053	28303253	323	26.76	0.08	200.89
chr15	62114330	62114530	247	26.68	0.08	199.91
chr17	72963382	72963582	255	26.52	0.08	191.36
chr13	90264398	90264598	232	26.29	0.08	211.94
chr10	39349080	39349280	350	26.23	0.08	211.42
chr4	73491474	73491674	185	26.12	0.08	200.42
chr5	67197532	67197732	272	26.1	0.08	199.35
chr10	40137255	40137455	354	25.9	0.08	195.4
chr3	157776687	157776887	250	25.86	0.08	194.48
chr15	54946019	54946219	266	25.81	0.08	196.55
chr1	172204023	172204223	194	25.72	0.08	203.52
chr9	83991505	83991705	206	25.44	0.08	190.61
chr7	75202318	75202518	168	25.23	0.08	209.42
chr15	26787118	26787318	252	25.12	0.08	199.47
chr4	109120644	109120844	265	25.09	0.08	96.89
chr12	55618461	55618661	324	25.09	0.08	188.18
chr16	26443439	26443639	310	25.06	0.08	191.22
chr14	99557053	99557253	221	24.93	0.08	199.76
chr2	126820601	126820801	127	24.82	0.08	209.96
chr17	69674122	69674322	335	24.79	0.08	205.22
chr15	99994404	99994604	233	24.78	0.08	199.35
chr15	57810900	57811100	159	24.73	0.08	191.47
chr1	179477329	179477529	174	24.73	0.08	207.23
chr4	56134966	56135166	609	24.61	0.08	202.01
chr16	45169666	45169866	221	24.44	0.08	209.93
chr13	69673483	69673683	244	24.07	0.08	97.41
chr13	44762850	44763050	322	23.8	0.08	187.53
chr10	74564817	74565017	151	23.75	0.08	191.16
chr10	119035226	119035426	116	23.75	0.08	204.12
chr1	22251615	22251815	120	23.72	0.08	199.35
chr1	186546619	186546819	328	23.5	0.08	199.31
chr2	59411427	59411627	208	23.41	0.08	101.15
chr17	41973474	41973674	274	23.41	0.08	102.53
chr15	62865995	62866195	249	22.98	0.08	205.22
chr10	8962667	8962867	198	22.83	0.08	209.14
chr1	190888714	190888914	493	22.67	0.08	207.68
chr2	76983959	76984159	186	22.61	0.08	103.35
chr11	32701188	32701388	329	22.38	0.08	193.7
chr9	91978129	91978329	315	22.31	0.08	196.32
chr3	40247092	40247292	318	22.3	0.08	190.13
chr5	36250936	36251136	117	22.26	0.08	106.87
chr2	67147233	67147433	218	22.26	0.08	103.48
chr12	51457267	51457467	310	21.83	0.08	205.22
chr15	41323832	41324032	204	21.77	0.08	195.8
chrX	97425263	97425463	228	21.74	0.08	97.19
chrX	71669363	71669563	269	21.74	0.08	99.99
chrX	64905337	64905537	237	21.74	0.08	107
chr9	72438805	72439005	108	21.74	0.08	104.03
chr6	28652025	28652225	120	21.74	0.08	103.36
chr5	147466290	147466490	581	21.74	0.08	190.04
chr4	18322971	18323171	206	21.74	0.08	106.65
chr3	9278890	9279090	114	21.74	0.08	103.36
chr3	89763664	89763864	196	21.74	0.08	98.38
chr3	87565258	87565458	186	21.74	0.08	102.24
chr3	68290081	68290281	119	21.74	0.08	103.36
chr2	72806956	72807156	174	21.74	0.08	95.93
chr2	50147684	50147884	115	21.74	0.08	103.36
chr2	142672321	142672521	132	21.74	0.08	101.28
chr17	60966630	60966830	232	21.74	0.08	106.16
chr16	92998982	92999182	162	21.74	0.08	107
chr14	63352089	63352289	301	21.74	0.08	102.95
chr13	86207735	86207935	248	21.74	0.08	102.21
chr11	73149708	73149908	120	21.74	0.08	103.36
chr10	119313626	119313826	284	21.74	0.08	102.74
chr1	116869691	116869891	145	21.74	0.08	103.07
chr11	97435556	97435756	162	21.73	0.08	201.52
chr6	36447559	36447759	221	21.59	0.08	107.03
chr16	4189180	4189380	224	21.59	0.08	195.46
chr12	84196447	84196647	269	21.59	0.08	104.58
chr1	160272858	160273058	199	21.37	0.08	195.32
chr10	39027582	39027782	329	21.3	0.08	194.91
chr2	167649906	167650106	284	21.17	0.08	190.13
chr12	91299517	91299717	238	21.13	0.08	199.35
chr6	63214133	63214333	421	21.11	0.08	199.33
chr1	163281788	163281988	118	21.04	0.08	102.57
chr3	95088157	95088357	120	20.86	0.08	103.13
chr7	111550048	111550248	277	20.78	0.08	102.05
chr5	112805911	112806111	249	20.78	0.08	99.53
chr15	98048636	98048836	196	20.78	0.08	101.18
chr13	47086096	47086296	290	20.78	0.08	98.36
chr11	31095745	31095945	321	20.78	0.08	200.15
chr1	191216332	191216532	260	20.78	0.08	105.73
chr4	118011516	118011716	177	20.73	0.08	201.52
chr5	102737539	102737739	183	20.49	0.08	105.77
chr4	124166625	124166825	192	20.31	0.08	96.67
chr4	122887549	122887749	268	20.31	0.08	102.06
chr13	63883248	63883448	293	20.18	0.08	102.85
chr11	98998389	98998589	120	20.18	0.08	103.19
chr6	90500782	90500982	296	20.09	0.08	101.54
chrX	67442267	67442467	180	20.07	0.08	100.64
chrX	132124566	132124766	132	20.07	0.08	102.9
chrX	12398421	12398621	164	20.07	0.08	102.62
chr9	95737694	95737894	279	20.07	0.08	106.48
chr9	27118563	27118763	269	20.07	0.08	96.77
chr9	101571224	101571424	149	20.07	0.08	99.4
chr7	82661809	82662009	152	20.07	0.08	98.93
chr6	112417912	112418112	117	20.07	0.08	96.52
chr5	70291135	70291335	107	20.07	0.08	97.22
chr5	137994480	137994680	194	20.07	0.08	98.54
chr2	25953878	25954078	267	20.07	0.08	98.16
chr2	139220434	139220634	169	20.07	0.08	103.67
chr17	92855729	92855929	158	20.07	0.08	96.19
chr16	65645526	65645726	173	20.07	0.08	103.66
chr13	52166760	52166960	138	20.07	0.08	99.76
chr13	34412535	34412735	243	20.07	0.08	101.13
chr12	98104046	98104246	113	20.07	0.08	99.76
chr12	95937253	95937453	188	20.07	0.08	102.04
chr12	115114154	115114354	171	20.07	0.08	97.41
chr10	26328643	26328843	300	20.07	0.08	99.14
chr10	18704719	18704919	115	20.07	0.08	106.32
chr1	76689789	76689989	113	20.07	0.08	100.07
chr8	95023425	95023625	520	19.92	0.08	187.53
chr7	115985022	115985222	196	19.9	0.08	97.21
chr2	6173327	6173527	302	19.79	0.08	104.56
chr18	14084987	14085187	189	19.79	0.08	98.53
chr15	90846512	90846712	347	19.79	0.08	202.87
chr13	90069463	90069663	120	19.79	0.08	106.96
chr12	40144912	40145112	287	19.79	0.08	101.59
chr10	42731482	42731682	294	19.79	0.08	98.76
chr1	196734741	196734941	242	19.79	0.08	99.61
chr1	165181394	165181594	146	19.79	0.08	97.68
chr15	61750213	61750413	224	19.78	0.08	99.14
chr1	181526280	181526480	218	19.72	0.08	97.21
chr15	54765629	54765829	313	19.51	0.08	187.98
chr17	42719943	42720143	178	19.33	0.08	105.14
chr6	5358667	5358867	191	19.29	0.08	100.57
chr5	43681567	43681767	299	19.29	0.08	105.87
chr5	23128035	23128235	168	19.29	0.08	101.02
chr19	11419064	11419264	110	19.29	0.08	103.85
chr17	78028081	78028281	160	19.29	0.08	99.99
chr16	42571312	42571512	182	19.29	0.08	101.18
chr2	71575807	71576007	242	19.25	0.08	105.77
chr15	95044988	95045188	129	19.25	0.08	105.27
chr15	90263180	90263380	142	19.25	0.08	99.8
chr7	98294689	98294889	296	19.21	0.08	97.08
chr13	23629041	23629241	639	19.19	0.08	205.22
chr6	92670347	92670547	261	19	0.08	102.2
chr3	88308165	88308365	317	19	0.08	101.89
chr3	105578762	105578962	204	19	0.08	100.06
chr7	144463086	144463286	176	18.95	0.08	100.75
chr18	43528548	43528748	286	18.89	0.08	100.82
chr4	137719963	137720163	177	18.82	0.08	96.6
chr19	6976874	6977074	289	18.75	0.08	96.31
chr12	41409043	41409243	190	18.75	0.08	98.25
chr10	62046643	62046843	112	18.75	0.08	100.71
chr7	113693460	113693660	371	18.66	0.08	188.19
chr10	39947938	39948138	219	18.62	0.08	193.05
chr3	18887667	18887867	156	18.47	0.08	106.91
chr1	40186500	40186700	282	18.47	0.08	96.3
chr15	84682850	84683050	116	18.43	0.08	99.14
chrX	80599117	80599317	167	18.4	0.08	104.92
chr8	89464373	89464573	167	18.4	0.08	104.92
chr6	30003173	30003373	221	18.4	0.08	104.03
chr5	134720585	134720785	120	18.4	0.08	100.07
chr5	122763338	122763538	291	18.4	0.08	97.9
chr4	71749742	71749942	130	18.4	0.08	102.64
chr3	152071920	152072120	113	18.4	0.08	97.63
chr2	79257688	79257888	101	18.4	0.08	103.36
chr2	150639300	150639500	97	18.4	0.08	103.36
chr2	145523788	145523988	151	18.4	0.08	96.52
chr18	46460086	46460286	141	18.4	0.08	99.11
chr17	23728140	23728340	156	18.4	0.08	98.92
chr16	23195864	23196064	288	18.4	0.08	95.77
chr15	41574508	41574708	122	18.4	0.08	97.88
chr13	28611504	28611704	143	18.4	0.08	97.06
chr11	62772530	62772730	166	18.4	0.08	95.79
chr10	69787980	69788180	228	18.4	0.08	98.29
chr9	50053971	50054171	104	18.37	0.08	107.19
chr17	30195072	30195272	243	18.37	0.08	209.64
chr14	117298019	117298219	288	18.35	0.08	97.68
chr1	24126844	24127044	303	18.35	0.08	103.37
chr1	61932125	61932325	246	18.34	0.08	97.21
chr18	55887686	55887886	433	18.27	0.08	209.72
chr11	120780660	120780860	170	18.14	0.08	97.75
chr15	58806687	58806887	337	18.13	0.08	209.72
chr12	30375958	30376158	196	18.07	0.08	102.45
chr10	109883368	109883568	261	18.07	0.08	97.29
chr1	136965618	136965818	196	18.07	0.08	101.27
chr9	64248717	64248917	139	18.03	0.08	103.37
chr2	38952235	38952435	346	18.02	0.08	97.21
chr1	162187870	162188070	222	17.95	0.08	102.93
chr12	76119629	76119829	236	17.9	0.08	99.14
chr9	37376474	37376674	308	17.81	0.08	99.85
chr7	113590243	113590443	125	17.81	0.08	97.6
chr6	127853878	127854078	229	17.81	0.08	105.58
chr4	32808593	32808793	172	17.81	0.08	99.23
chr4	136319990	136320190	191	17.81	0.08	101.4
chr3	151313727	151313927	175	17.81	0.08	101.98
chr2	108692976	108693176	286	17.81	0.08	101.4
chr19	27143963	27144163	264	17.81	0.08	96.98
chr18	20109912	20110112	208	17.81	0.08	186.61
chr15	90042746	90042946	311	17.81	0.08	102.39
chr10	59194616	59194816	115	17.81	0.08	103.83
chr15	86105019	86105219	301	17.68	0.08	96.63
chr9	22878122	22878322	129	17.67	0.08	104.77
chr8	83652657	83652857	231	17.65	0.08	97.16
chr6	91074026	91074226	253	17.65	0.08	106.4
chr17	12508170	12508370	143	17.65	0.08	103.9
chr7	79408988	79409188	171	17.59	0.08	98.46
chr12	52462157	52462357	215	17.46	0.08	105.77
chr1	127858360	127858560	195	17.46	0.08	104.62
chr6	32394285	32394485	116	17.37	0.08	103.95
chr18	5160117	5160317	639	17.35	0.08	206
chr12	78702786	78702986	172	17.31	0.08	104.99
chr5	132060181	132060381	226	17.27	0.08	102.86
chr9	79947275	79947475	305	17.18	0.08	105.96
chr3	108696195	108696395	329	17.18	0.08	103.73
chr19	24118053	24118253	99	17.18	0.08	99.56
chr7	87557779	87557979	201	17.15	0.08	97.09
chr4	63567216	63567416	221	17.15	0.08	99.07
chr3	145791887	145792087	170	17.15	0.08	99.01
chr2	20978024	20978224	141	17.15	0.08	105.67
chr17	90613228	90613428	218	17.15	0.08	106.58
chr13	108762716	108762916	106	17.15	0.08	100.21
chr17	20650300	20650500	232	17.13	0.08	105.77
chr8	11356896	11357096	287	16.99	0.08	103.73
chr18	23250561	23250761	253	16.99	0.08	105.56
chr15	39646301	39646501	213	16.96	0.08	103.29
chr1	135680320	135680520	305	16.96	0.08	100.93
chr1	132964847	132965047	307	16.96	0.08	97.92
chr4	129211981	129212181	284	16.82	0.08	106.54
chr1	191948393	191948593	285	16.82	0.08	105.22
chr15	60734071	60734271	211	16.78	0.08	96.54
chr14	20041327	20041527	318	16.74	0.08	105.56
chrX	161660888	161661088	107	16.72	0.08	102.39
chr5	73040979	73041179	268	16.72	0.08	95.93
chr13	89427189	89427389	110	16.72	0.08	98.16
chr12	43250078	43250278	92	16.72	0.08	103.36
chr11	22254899	22255099	119	16.72	0.08	97.54
chr10	69050322	69050522	228	16.72	0.08	99.19
chr3	21824827	21825027	282	16.7	0.08	105.08
chr5	4491946	4492146	295	16.62	0.08	103.48
chr16	4063287	4063487	242	16.62	0.08	103.32
chr15	59670790	59670990	301	16.62	0.08	106.75
chr12	15577182	15577382	110	16.62	0.08	95.97
chr1	23169895	23170095	268	16.62	0.08	96.53
chr13	116152228	116152428	207	16.57	0.08	99.14
chr1	193395063	193395263	186	16.57	0.08	99.14
chr10	84393091	84393291	173	16.53	0.08	97.15
chr12	98447540	98447740	289	16.5	0.08	105.77
chr16	38271265	38271465	116	16.45	0.08	105.77
chr13	83551727	83551927	112	16.38	0.08	99.5
chr9	61688111	61688311	316	16.32	0.08	104.31
chr2	109980542	109980742	177	16.32	0.08	104.54
chr11	112318008	112318208	240	16.32	0.08	101.93
chr1	9549792	9549992	252	16.3	0.08	101.31
chr9	100383215	100383415	118	16.28	0.08	97.21
chr15	37372531	37372731	292	16.25	0.08	195.7
chr8	24242963	24243163	261	16.19	0.08	99.36
chr4	33917870	33918070	181	16.19	0.08	103.76
chr1	37337946	37338146	156	16.19	0.08	105.28
chr6	144014138	144014338	109	16.1	0.08	105.77
chr19	50451005	50451205	117	16.08	0.08	101.6
chr6	108214488	108214688	239	16.05	0.08	99.14
chr15	62362967	62363167	240	16.05	0.08	97.08
chr12	67757295	67757495	172	16.05	0.08	97.97
chr1	185222898	185223098	362	16.03	0.08	205.16
chr9	80575698	80575898	206	16	0.08	105.77
chr18	38914327	38914527	160	15.98	0.08	105.19
chr16	91154996	91155196	260	15.98	0.08	104.21
chr7	127268779	127268979	196	15.96	0.08	105.56
chr2	33187461	33187661	120	15.96	0.08	97.21
chr11	101607205	101607405	232	15.87	0.08	105.08
chr8	40533458	40533658	275	15.83	0.08	106.89
chr7	96894659	96894859	297	15.83	0.08	97.08
chr15	85316792	85316992	308	15.83	0.08	96.62
chr14	13145896	13146096	288	15.83	0.08	105.71
chr11	67846751	67846951	117	15.83	0.08	96.34
chr6	137435489	137435689	200	15.69	0.08	105.08
chr11	62733642	62733842	253	15.62	0.08	96.05
chr2	69129864	69130064	311	15.6	0.08	99.5
chr13	94489482	94489682	274	15.55	0.08	99.14
chr13	90610629	90610829	381	15.55	0.08	102.31
chr2	51019314	51019514	135	15.43	0.08	100.29
chr16	57844597	57844797	118	15.42	0.08	99.5
chr5	62917315	62917515	264	15.41	0.08	97.21
chr4	46752771	46752971	161	15.29	0.08	104.68
chr1	87943999	87944199	137	15.26	0.08	106.82
chr2	132273448	132273648	293	15.19	0.08	101.47
chr18	12955559	12955759	249	15.19	0.08	106.61
chr1	180364115	180364315	301	15.16	0.08	97.08
chr1	139655796	139655996	275	15.09	0.08	103.73
chr9	49533822	49534022	256	15.06	0.08	105.08
chr7	88556127	88556327	153	15.05	0.08	103.38
chr14	100921705	100921905	78	15.05	0.08	103.36
chr11	86361135	86361335	386	15.05	0.08	96.92
chr1	195909069	195909269	290	15	0.08	189.3
chr8	128544620	128544820	120	14.96	0.08	97.97
chr13	116113474	116113674	239	14.96	0.08	97.21
chr5	36447544	36447744	336	14.84	0.08	103.42
chr3	105658994	105659194	175	14.84	0.08	96.95
chr2	130901976	130902176	276	14.84	0.08	99.4
chr13	100288996	100289196	292	14.84	0.08	102.42
chr12	81745323	81745523	321	14.84	0.08	104.95
chr17	90676747	90676947	240	14.79	0.08	97.21
chr12	74290089	74290289	370	14.61	0.08	104.94
chr3	63658519	63658719	168	14.59	0.08	105.08
chr2	126507380	126507580	301	14.54	0.08	97.08
chr2	124060949	124061149	302	14.52	0.08	97.08
chr8	24273990	24274190	175	14.51	0.08	98.74
chr6	97067834	97068034	272	14.51	0.08	102.02
chr4	94530146	94530346	291	14.51	0.08	96.53
chr15	91663230	91663430	281	14.51	0.08	100.91
chr13	42112739	42112939	235	14.51	0.08	98.55
chr5	124611625	124611825	235	14.44	0.08	105.56
chr10	98697905	98698105	214	14.44	0.08	104.92
chr7	110460207	110460407	331	14.42	0.08	99.5
chr8	56452840	56453040	322	14.39	0.08	99.5
chr15	62937622	62937822	293	14.37	0.08	97.97
chr16	45661512	45661712	221	14.28	0.08	97.97
chr6	6729108	6729308	229	14.25	0.08	101.85
chr13	112413088	112413288	284	14.1	0.08	105.56
chr3	68882633	68882833	326	14.04	0.08	106.77
chr5	105680042	105680242	188	14.03	0.08	98.13
chr3	20154864	20155064	317	14.03	0.08	98.37
chr9	71694670	71694870	320	13.97	0.08	103.8
chr9	62282155	62282355	294	13.85	0.08	99.86
chr7	64718754	64718954	216	13.81	0.08	98.3
chr19	20902812	20903012	224	13.7	0.08	97.84
chr1	64380341	64380541	186	13.68	0.08	105.56
chr12	67809475	67809675	300	13.57	0.08	96.73
chr4	141662995	141663195	318	13.46	0.08	99.71
chr3	54498473	54498673	98	13.38	0.08	101.6
chr3	34843450	34843650	263	13.38	0.08	103.64
chr6	36038999	36039199	254	13.36	0.08	102.39
chr13	111868554	111868754	206	13.36	0.08	103.17
chr15	60462793	60462993	276	13.33	0.08	102.77
chr15	90884035	90884235	224	13.2	0.08	105.08
chr8	92200694	92200894	194	13.19	0.08	105.63
chr8	56279300	56279500	261	13.19	0.08	96.96
chr7	109262166	109262366	280	13.19	0.08	106.47
chr8	13454345	13454545	162	13.11	0.08	101.38
chr10	84115713	84115913	202	13.08	0.08	99.36
chr8	129482409	129482609	196	12.95	0.08	99.36
chr5	92984486	92984686	305	12.95	0.08	103.44
chr1	138179562	138179762	677	12.86	0.08	103.41
chr2	77117937	77118137	190	12.76	0.08	105.77
chr2	122297319	122297519	163	12.74	0.08	97.08
chr12	100717184	100717384	550	12.72	0.08	107.1
chr14	61539524	61539724	107	12.68	0.08	105.77
chr18	56407841	56408041	285	12.56	0.08	104.29
chr2	68812357	68812557	182	12.4	0.08	103.88
chr19	10390504	10390704	255	12.32	0.08	98.84
chr1	176965355	176965555	366	12.3	0.08	105.56
chr7	83259470	83259670	265	12.29	0.08	97.08
chr12	79668553	79668753	228	12.25	0.08	97.97
chr1	173339644	173339844	482	12.24	0.08	97.38
chr13	23563255	23563455	224	12.14	0.08	99.02
chr1	64077108	64077308	233	12.09	0.08	104.44
chr2	146402523	146402723	593	11.87	0.08	101.98
chr2	101804469	101804669	422	11.87	0.08	95.99
chr19	44365257	44365457	326	11.87	0.08	96.91
chr18	69717137	69717337	277	11.87	0.08	99.83
chr18	47736437	47736637	221	11.87	0.08	95.79
chr16	52903803	52904003	170	11.87	0.08	104.28
chr5	151487157	151487357	224	11.73	0.08	101.35
chr16	72493471	72493671	382	11.68	0.08	97.08
chr13	92299441	92299641	486	11.38	0.08	101.39
chr15	102515337	102515537	346	11.33	0.08	101.47
chr14	104369457	104369657	904	11.17	0.08	189.04
chr2	146415638	146415838	331	11.09	0.08	99.5
chr14	23383689	23383889	279	11.02	0.08	97.12
chr3	10109717	10109917	382	10.96	0.08	106.56
chr6	36685325	36685525	297	10.88	0.08	106.51
chr17	65601896	65602096	345	10.79	0.08	96.7
chr13	23592702	23592902	241	10.71	0.08	97.21
chr5	34567119	34567319	469	10.7	0.08	97.56
chr8	47374231	47374431	242	10.55	0.08	100.13
chr18	35801930	35802130	264	10.39	0.08	99.01
chr16	83924823	83925023	251	10.39	0.08	99.96
chr3	105531835	105532035	255	9.89	0.08	105.09
chr14	99342140	99342340	238	9.89	0.08	104.87
chr5	103401078	103401278	404	9.5	0.08	101.76
chr14	69782845	69783045	372	9.5	0.08	95.99
chr2	37933881	37934081	376	8.99	0.08	101.47
chr6	93539445	93539645	364	8.48	0.08	103.2
chr5	125615101	125615301	244	46.83	0.09	237.05
chr3	110222153	110222353	324	43.48	0.09	219.07
chr2	74189044	74189244	237	41.81	0.09	235.09
chr11	45759013	45759213	299	41.81	0.09	234.3
chr14	104446666	104446866	257	40.99	0.09	213.5
chr5	85304627	85304827	288	40.14	0.09	238.21
chr16	38555215	38555415	173	40.14	0.09	238.38
chr12	52526683	52526883	262	40.14	0.09	230.07
chr11	45656571	45656771	163	40.14	0.09	218.43
chr1	113639527	113639727	249	40.14	0.09	213.6
chrX	44261490	44261690	151	38.47	0.09	238.98
chr6	33385457	33385657	120	38.47	0.09	226.91
chr5	19776148	19776348	147	38.47	0.09	233.03
chr5	149317066	149317266	141	38.47	0.09	227.26
chr2	42387631	42387831	323	38.47	0.09	226.55
chr14	67514208	67514408	120	38.47	0.09	224.27
chr3	115623987	115624187	149	38.46	0.09	220.4
chr16	57417982	57418182	245	38.26	0.09	232.68
chr18	68256640	68256840	256	37.65	0.09	233.7
chr5	34686401	34686601	307	37.1	0.09	232.44
chr3	110222908	110223108	339	37.1	0.09	213.45
chr8	75854460	75854660	154	36.9	0.09	233.73
chr14	21650539	21650739	292	36.79	0.09	229.8
chr1	90866305	90866505	336	36.51	0.09	211.96
chr11	96583302	96583502	329	36.34	0.09	215.81
chr9	90065683	90065883	303	36.2	0.09	225.13
chr6	8404285	8404485	275	35.12	0.09	215.37
chr6	102508199	102508399	348	35.12	0.09	226.69
chr3	81788071	81788271	191	35.12	0.09	227.72
chr2	170691551	170691751	277	35.12	0.09	218.47
chr15	25360763	25360963	152	35.12	0.09	213.34
chr12	32580478	32580678	316	35.12	0.09	224.15
chr12	27489913	27490113	178	35.12	0.09	217.84
chr10	42125765	42125965	134	35.12	0.09	236.21
chr19	57291669	57291869	283	34.79	0.09	237.38
chr1	164247401	164247601	313	34.3	0.09	212.24
chr11	8063761	8063961	252	34.15	0.09	227.3
chr7	24781875	24782075	134	34.13	0.09	213.25
chr3	65745365	65745565	216	34.13	0.09	233.68
chr2	115540263	115540463	242	33.45	0.09	233.53
chr17	24206740	24206940	330	33.45	0.09	224.02
chr13	23759231	23759431	345	33.45	0.09	228.2
chr16	24727020	24727220	175	33.24	0.09	218.95
chr1	154529703	154529903	336	33.24	0.09	231.43
chr8	34425458	34425658	300	32.98	0.09	212.53
chr5	113065487	113065687	112	32.98	0.09	212.88
chr10	16873522	16873722	153	32.81	0.09	218.59
chr3	103910289	103910489	299	32.65	0.09	219.8
chr16	81106480	81106680	205	32.65	0.09	220.28
chr10	96901838	96902038	302	32.59	0.09	218.68
chr14	13148055	13148255	234	31.78	0.09	216.53
chr2	48421489	48421689	166	31.66	0.09	215.79
chr2	156184493	156184693	183	31.66	0.09	234.24
chr12	5241956	5242156	119	31.66	0.09	223.25
chr3	34657008	34657208	331	31.5	0.09	222.57
chr1	61090833	61091033	321	31.43	0.09	215.77
chr4	124704341	124704541	303	31.3	0.09	215.59
chr3	145785593	145785793	161	31.17	0.09	218.99
chr1	194939150	194939350	341	30.4	0.09	223.35
chr5	123411918	123412118	144	30.22	0.09	212.81
chr16	77734725	77734925	325	30.17	0.09	235.98
chr16	73882172	73882372	189	30.1	0.09	217.74
chr7	113908893	113909093	132	29.68	0.09	226.48
chr3	63752859	63753059	335	29.68	0.09	212.74
chr14	24329784	24329984	305	29.68	0.09	235.8
chr13	111103759	111103959	134	29.68	0.09	213.94
chr11	20247600	20247800	269	29.68	0.09	216.12
chr10	76748700	76748900	148	29.68	0.09	218.74
chr9	71835695	71835895	240	29.23	0.09	218.32
chr12	30540644	30540844	320	29.23	0.09	235.71
chr4	132347049	132347249	300	29.14	0.09	223.67
chr2	128400940	128401140	231	29.14	0.09	223.88
chr16	21406972	21407172	349	29.14	0.09	220.4
chr6	23515099	23515299	166	28.78	0.09	213.11
chr2	146414188	146414388	338	28.39	0.09	217.82
chr4	75346918	75347118	353	28.2	0.09	216.13
chr2	71413265	71413465	273	28.2	0.09	225.38
chr3	34603211	34603411	622	28.03	0.09	219.87
chr2	123837090	123837290	316	27.79	0.09	232.58
chr15	10953619	10953819	137	27.7	0.09	238.17
chr6	120492930	120493130	215	27.65	0.09	214.23
chr5	29584765	29584965	229	27.59	0.09	237.38
chr8	7872201	7872401	235	26.76	0.09	117.83
chr18	68282902	68283102	201	26.71	0.09	232.21
chr9	64244160	64244360	285	26.64	0.09	227.7
chr8	87699781	87699981	286	26.54	0.09	238.17
chr6	114257027	114257227	445	26.49	0.09	229.38
chr1	3282382	3282582	117	26.12	0.09	223.35
chr16	6990740	6990940	236	25.98	0.09	224.11
chr14	62414813	62415013	268	25.97	0.09	221.82
chr11	19349766	19349966	196	25.97	0.09	239.01
chr16	81681208	81681408	374	25.93	0.09	227.7
chr9	109842820	109843020	167	25.76	0.09	213.11
chr6	146158209	146158409	152	25.72	0.09	229.12
chr19	40487494	40487694	209	25.72	0.09	227.71
chr6	81599298	81599498	358	25.65	0.09	217.9
chr1	163944888	163945088	240	25.57	0.09	219.51
chr9	64292686	64292886	131	25.53	0.09	213.11
chr1	180557852	180558052	157	25.44	0.09	217.01
chr4	148481989	148482189	154	25.29	0.09	233.26
chr1	89711019	89711219	271	25.14	0.09	228.46
chr9	37201206	37201406	159	25.09	0.09	117.03
chr6	82736988	82737188	106	25.09	0.09	113.21
chr4	95323390	95323590	285	25.09	0.09	113.03
chr14	79217049	79217249	190	24.53	0.09	214.1
chr8	109833618	109833818	230	24.47	0.09	218.13
chr1	195927873	195928073	465	24.19	0.09	217.05
chr1	41334782	41334982	198	24	0.09	218.29
chr6	30030440	30030640	286	23.75	0.09	108.61
chr5	122904394	122904594	318	23.75	0.09	215.95
chr2	5495131	5495331	250	23.75	0.09	234.47
chr19	53570677	53570877	280	23.75	0.09	236.15
chr12	66332036	66332236	498	23.75	0.09	226.36
chr12	105927854	105928054	323	23.75	0.09	212.05
chrX	67909642	67909842	182	23.41	0.09	112.5
chrX	19816220	19816420	176	23.41	0.09	113.08
chr9	73991592	73991792	115	23.41	0.09	114.37
chr8	6934726	6934926	117	23.41	0.09	114.37
chr7	120707574	120707774	299	23.41	0.09	114.24
chr6	81009794	81009994	220	23.41	0.09	115.32
chr6	33611728	33611928	243	23.41	0.09	108.84
chr6	15796092	15796292	160	23.41	0.09	109.59
chr5	85388283	85388483	194	23.41	0.09	116.79
chr5	80059345	80059545	120	23.41	0.09	114.37
chr5	67660951	67661151	201	23.41	0.09	109.89
chr4	83828759	83828959	282	23.41	0.09	107.53
chr3	116245445	116245645	164	23.41	0.09	116.21
chr3	114964720	114964920	186	23.41	0.09	109.04
chr2	43890191	43890391	262	23.41	0.09	112.85
chr19	42573034	42573234	181	23.41	0.09	116.34
chr18	69625685	69625885	239	23.41	0.09	112.44
chr18	42576180	42576380	115	23.41	0.09	114.37
chr17	21531936	21532136	116	23.41	0.09	114.37
chr17	16078819	16079019	114	23.41	0.09	114.37
chr16	69459928	69460128	220	23.41	0.09	114.51
chr14	15640258	15640458	135	23.41	0.09	115.12
chr11	83985131	83985331	151	23.41	0.09	109.52
chr15	53452310	53452510	220	23.09	0.09	117.87
chr5	65315870	65316070	224	22.95	0.09	213.15
chr1	115244428	115244628	259	22.9	0.09	236.18
chr3	121591290	121591490	208	22.77	0.09	118.57
chr10	104065887	104066087	261	22.76	0.09	224.5
chr1	162752177	162752377	271	22.61	0.09	117.17
chr17	28610207	28610407	258	22.55	0.09	118.07
chr4	13091764	13091964	281	22.51	0.09	114.54
chr2	126539412	126539612	222	22.48	0.09	118.07
chr2	30310565	30310765	177	22.46	0.09	115.07
chr16	77384806	77385006	212	22.44	0.09	108.49
chr16	42500643	42500843	243	22.38	0.09	118.07
chr7	100787089	100787289	290	22.26	0.09	109.65
chr2	169973777	169973977	114	22.26	0.09	107.75
chr12	40225612	40225812	114	22	0.09	118.07
chr7	137061466	137061666	220	21.87	0.09	116.91
chr10	83846737	83846937	130	21.85	0.09	118.07
chr13	59102506	59102706	274	21.81	0.09	113.28
chrX	6436749	6436949	154	21.74	0.09	107.3
chr9	37117197	37117397	196	21.74	0.09	108.28
chr7	86649333	86649533	160	21.74	0.09	112.5
chr6	138432283	138432483	137	21.74	0.09	114.12
chr5	67168683	67168883	187	21.74	0.09	110.74
chr5	112047292	112047492	189	21.74	0.09	111.58
chr3	89774958	89775158	314	21.74	0.09	117.84
chr3	69461568	69461768	344	21.74	0.09	116.47
chr3	151013180	151013380	111	21.74	0.09	114.63
chr3	148684074	148684274	147	21.74	0.09	118.44
chr2	26716770	26716970	110	21.74	0.09	114.37
chr2	136365654	136365854	209	21.74	0.09	108.1
chr18	54535460	54535660	115	21.74	0.09	113.96
chr16	81418954	81419154	117	21.74	0.09	113.96
chr15	60972665	60972865	236	21.74	0.09	111.98
chr12	14343220	14343420	157	21.74	0.09	118.07
chr11	87278636	87278836	114	21.74	0.09	118.53
chr10	38170307	38170507	112	21.74	0.09	111.67
chr19	10023722	10023922	326	21.52	0.09	220.38
chr6	83761314	83761514	120	21.44	0.09	110.59
chr2	77961053	77961253	162	21.44	0.09	118.16
chr2	108948231	108948431	314	21.37	0.09	114.47
chr1	182853337	182853537	223	21.28	0.09	225.68
chr1	195452638	195452838	130	21.23	0.09	232.58
chr14	92633436	92633636	162	21.16	0.09	113.28
chr3	145560447	145560647	168	21.11	0.09	109.94
chr16	26626166	26626366	154	21.11	0.09	108.44
chr16	18074187	18074387	262	21.11	0.09	116.99
chr3	156203182	156203382	255	20.86	0.09	116.35
chr9	24660251	24660451	868	20.78	0.09	212.24
chr8	106931622	106931822	190	20.78	0.09	108.04
chr14	8073865	8074065	215	20.78	0.09	109.76
chr1	61714341	61714541	305	20.78	0.09	114.79
chr7	46470232	46470432	192	20.71	0.09	213.79
chr5	67227354	67227554	243	20.52	0.09	117.13
chr9	49752995	49753195	296	20.51	0.09	110.45
chr7	46403646	46403846	241	20.44	0.09	114.54
chr5	124280213	124280413	296	20.39	0.09	114.54
chr15	44536872	44537072	509	20.35	0.09	232.13
chr1	162871779	162871979	167	20.35	0.09	214.5
chr14	105406073	105406273	252	20.31	0.09	107.22
chr12	30375487	30375687	346	20.27	0.09	114.52
chr3	40351143	40351343	203	20.26	0.09	114.54
chr6	93923129	93923329	219	20.18	0.09	117.47
chr9	104816935	104817135	281	20.09	0.09	110.72
chr7	25025349	25025549	234	20.07	0.09	111.01
chr6	54503011	54503211	286	20.07	0.09	109.82
chr6	142921873	142922073	271	20.07	0.09	109.92
chr5	39703006	39703206	271	20.07	0.09	118.15
chr5	12755068	12755268	147	20.07	0.09	115.32
chr3	157851685	157851885	115	20.07	0.09	111.67
chr2	166881443	166881643	148	20.07	0.09	110.02
chr18	40229078	40229278	116	20.07	0.09	115.01
chr16	25473212	25473412	253	20.07	0.09	109.75
chr15	35365716	35365916	257	20.07	0.09	107.71
chr14	96314479	96314679	192	20.07	0.09	109.71
chr11	44305785	44305985	261	20.07	0.09	112.15
chr11	18402483	18402683	141	20.07	0.09	113.52
chr10	92513520	92513720	166	20.07	0.09	111.36
chr4	52232231	52232431	342	20.04	0.09	231.59
chr15	61337766	61337966	109	20.04	0.09	114.7
chr8	122744589	122744789	129	19.79	0.09	107.24
chr6	37227436	37227636	225	19.79	0.09	116.18
chr4	118958790	118958990	197	19.79	0.09	110.59
chr3	96867760	96867960	157	19.79	0.09	110.96
chr3	109401651	109401851	258	19.79	0.09	117.6
chr2	4030948	4031148	305	19.79	0.09	110.41
chr18	69010157	69010357	155	19.79	0.09	111.61
chr10	38899345	38899545	217	19.79	0.09	108.66
chr1	41943669	41943869	142	19.79	0.09	116.68
chr3	14980467	14980667	211	19.78	0.09	114.54
chr6	85805752	85805952	281	19.76	0.09	108.49
chr14	19673736	19673936	107	19.66	0.09	115.36
chr9	6250363	6250563	159	19.52	0.09	115.36
chr6	108202450	108202650	265	19.43	0.09	117.02
chr5	14168696	14168896	327	19.43	0.09	115.49
chr17	57484865	57485065	308	19.38	0.09	114.54
chr2	64407776	64407976	196	19.29	0.09	115.75
chr18	36081059	36081259	157	19.25	0.09	111.76
chr19	54233935	54234135	304	19.18	0.09	113.61
chr15	78743924	78744124	279	19.05	0.09	113.87
chr4	99658239	99658439	135	19	0.09	118.61
chr15	59004434	59004634	229	19	0.09	108.81
chr11	32283712	32283912	177	19	0.09	108.06
chr3	37606121	37606321	167	18.95	0.09	107.99
chr9	49632060	49632260	134	18.82	0.09	110.49
chr17	31269757	31269957	175	18.82	0.09	212.44
chr18	76062315	76062515	270	18.8	0.09	107.67
chr7	101016977	101017177	146	18.74	0.09	118.07
chr13	111770833	111771033	289	18.62	0.09	117.8
chr8	113968799	113968999	207	18.47	0.09	111.51
chrX	90760989	90761189	91	18.4	0.09	114.37
chr9	69513042	69513242	230	18.4	0.09	110.77
chr5	123280367	123280567	204	18.4	0.09	117.03
chr3	130278449	130278649	313	18.4	0.09	111.02
chr2	179512847	179513047	113	18.4	0.09	113.94
chr18	47495013	47495213	159	18.4	0.09	109.34
chr16	16436786	16436986	118	18.4	0.09	111.91
chr15	36588694	36588894	291	18.4	0.09	111.12
chr10	125400058	125400258	299	18.38	0.09	114.54
chr11	19423903	19424103	115	18.37	0.09	112.55
chr12	84167953	84168153	249	18.35	0.09	111.26
chr1	108154102	108154302	168	18.35	0.09	113.13
chr10	19860093	19860293	284	18.28	0.09	108.49
chr14	60109175	60109375	211	18.27	0.09	116.16
chr1	154762796	154762996	223	18.27	0.09	107.37
chr1	132562077	132562277	287	18.23	0.09	115.64
chr9	110094999	110095199	151	18.22	0.09	108.49
chr14	53022636	53022836	127	18.17	0.09	118.07
chr7	73517893	73518093	189	18.14	0.09	107.79
chr15	58984599	58984799	137	17.95	0.09	111.87
chr9	28345796	28345996	195	17.81	0.09	115.89
chr6	40266687	40266887	193	17.81	0.09	110.65
chr2	77487313	77487513	300	17.81	0.09	110.1
chr2	34185844	34186044	179	17.81	0.09	115.66
chr18	81923667	81923867	119	17.81	0.09	110.18
chr17	11488586	11488786	295	17.81	0.09	108.89
chr7	111161856	111162056	243	17.41	0.09	111.73
chr2	6511995	6512195	117	17.35	0.09	110.25
chr2	124727848	124728048	307	17.33	0.09	114.54
chr5	33328190	33328390	325	17.27	0.09	115.64
chr2	4138696	4138896	107	17.27	0.09	118.07
chr13	29767149	29767349	126	17.27	0.09	111.73
chr1	168077468	168077668	338	17.27	0.09	111.71
chr15	57614883	57615083	244	17.19	0.09	114.54
chr10	93311858	93312058	182	17.15	0.09	108.44
chr4	57048483	57048683	272	16.82	0.09	113.33
chr12	3238305	3238505	241	16.82	0.09	233.4
chr2	30559821	30560021	277	16.81	0.09	115.64
chr7	63836125	63836325	261	16.78	0.09	108.05
chr5	76256720	76256920	164	16.78	0.09	114.13
chr13	63121707	63121907	269	16.74	0.09	109.7
chr9	35490684	35490884	180	16.72	0.09	114.1
chr5	102800705	102800905	214	16.72	0.09	115.93
chr10	47053431	47053631	152	16.72	0.09	115.77
chr5	90776760	90776960	196	16.62	0.09	115.62
chr5	64782614	64782814	222	16.62	0.09	111.89
chr5	42453084	42453284	250	16.62	0.09	108.4
chr17	66976369	66976569	213	16.62	0.09	109.73
chr1	153746342	153746542	266	16.58	0.09	114.21
chr3	80420633	80420833	262	16.49	0.09	107.67
chr11	88240242	88240442	170	16.43	0.09	113.28
chr17	84660175	84660375	251	16.32	0.09	108.59
chr9	103362958	103363158	224	16.24	0.09	118.07
chr17	28719655	28719855	289	16.11	0.09	107.94
chr1	188089364	188089564	338	16.08	0.09	110.83
chr2	3617744	3617944	226	16.06	0.09	116.94
chr7	15293752	15293952	538	15.83	0.09	110.94
chr6	37167435	37167635	169	15.83	0.09	117.64
chr6	114684504	114684704	135	15.83	0.09	108.85
chr4	69898683	69898883	330	15.83	0.09	114.95
chr19	14664996	14665196	170	15.67	0.09	118.07
chr17	9618737	9618937	228	15.62	0.09	108.15
chr10	39336240	39336440	222	15.62	0.09	108.61
chr15	50514230	50514430	258	15.49	0.09	112.73
chr8	127812552	127812752	264	15.43	0.09	117.47
chr14	75553893	75554093	327	15.43	0.09	113.18
chr6	93106118	93106318	440	15.28	0.09	227.34
chr13	106532336	106532536	192	15.28	0.09	114.54
chr2	123055665	123055865	230	15.22	0.09	110.49
chr18	46022272	46022472	604	15.21	0.09	233.66
chr11	107157539	107157739	179	15.11	0.09	112.63
chr7	67959761	67959961	523	15.05	0.09	109.03
chr6	85821909	85822109	172	15.05	0.09	107.53
chr2	59926498	59926698	266	15.05	0.09	110.42
chr17	90538329	90538529	295	15.05	0.09	110.58
chr16	78710407	78710607	149	15.05	0.09	107.83
chr1	24953640	24953840	291	15.04	0.09	111.75
chr18	43088771	43088971	305	15.03	0.09	114.28
chr18	55688068	55688268	230	14.74	0.09	113.28
chr7	114684032	114684232	188	14.58	0.09	113.79
chr12	15756901	15757101	319	14.51	0.09	109.09
chr2	136373825	136374025	333	14.48	0.09	116.5
chr6	53982978	53983178	117	14.42	0.09	112.39
chr4	59679163	59679363	119	14.42	0.09	109.13
chr19	10255310	10255510	154	14.42	0.09	116.17
chr8	107325384	107325584	337	14.3	0.09	110.79
chr3	27042182	27042382	335	14.29	0.09	110.54
chr5	75095142	75095342	145	14.2	0.09	108.37
chr8	75237338	75237538	171	14.03	0.09	113.37
chr3	102603532	102603732	215	14.03	0.09	112.41
chr11	4236287	4236487	207	14.03	0.09	110.84
chr1	186150278	186150478	292	14.03	0.09	117.75
chr11	94814422	94814622	317	13.89	0.09	108.48
chr16	21306546	21306746	214	13.85	0.09	109.99
chr16	33384747	33384947	603	13.74	0.09	110.54
chr9	71758277	71758477	288	13.72	0.09	113.33
chr7	73070589	73070789	269	13.7	0.09	108
chr15	8657723	8657923	316	13.7	0.09	109.51
chr5	108305933	108306133	318	13.38	0.09	108.89
chr12	29876810	29877010	367	13.38	0.09	108.64
chr11	83087785	83087985	232	13.38	0.09	108.64
chr6	35919112	35919312	212	13.36	0.09	107.59
chr1	94915640	94915840	300	13.34	0.09	110.48
chr12	30250892	30251092	229	13.22	0.09	115.64
chr12	37751965	37752165	312	13.19	0.09	118.06
chr2	68883844	68884044	336	13.06	0.09	115.14
chr14	104618683	104618883	278	12.86	0.09	111.8
chr10	121367209	121367409	237	12.79	0.09	113.19
chr1	63869346	63869546	242	12.79	0.09	108.42
chr15	57684589	57684789	334	12.69	0.09	108.48
chr1	154773773	154773973	196	12.61	0.09	109.25
chr6	64104815	64105015	232	11.87	0.09	112.6
chr3	126990428	126990628	291	11.87	0.09	112.72
chr1	70313373	70313573	221	11.87	0.09	107.7
chr13	26583882	26584082	507	11.81	0.09	118.01
chr2	123505166	123505366	593	11.71	0.09	116.29
chr8	113551938	113552138	182	11.61	0.09	115.05
chr3	108682731	108682931	176	11.54	0.09	110.85
chr14	95484326	95484526	202	11.46	0.09	108.48
chr15	79910736	79910936	358	11.13	0.09	114.21
chr15	102962761	102962961	165	10.62	0.09	107.64
chr2	34181955	34182155	455	10.34	0.09	113.33
chr1	99693628	99693828	644	9.43	0.09	109.68
chr10	107537848	107538048	208	8.75	0.09	114.42
chr11	87264945	87265145	118	8.23	0.09	117.48
chr16	82705027	82705227	249	46.17	0.1	245.86
chr6	92561887	92562087	271	45.16	0.1	254.73
chr8	106353974	106354174	140	44.92	0.1	240.17
chr7	57575194	57575394	315	44.52	0.1	252.92
chr7	121392925	121393125	189	43.48	0.1	246.74
chr2	154765851	154766051	166	43.04	0.1	241.41
chr8	70844855	70845055	152	42.87	0.1	252.79
chr7	112491449	112491649	313	42.87	0.1	247.18
chr3	50534455	50534655	307	42.21	0.1	262.77
chr18	44933736	44933936	313	41.99	0.1	242.15
chrX	33295930	33296130	202	41.81	0.1	252.65
chr6	63461447	63461647	238	41.81	0.1	253.11
chr5	151420060	151420260	264	41.81	0.1	243.83
chr18	31314911	31315111	120	41.81	0.1	258.05
chr13	102063432	102063632	285	41.71	0.1	245.41
chr4	149206253	149206453	321	41.55	0.1	254.83
chr2	170613505	170613705	260	41.55	0.1	240.51
chr18	55941373	55941573	245	40.14	0.1	252.57
chr17	75031936	75032136	214	40.14	0.1	260.5
chr19	56397208	56397408	294	39.15	0.1	261.67
chr4	53171637	53171837	245	39.09	0.1	247.03
chr4	44548261	44548461	140	38.59	0.1	251.08
chr4	137519251	137519451	178	38.59	0.1	249.91
chr9	100495173	100495373	228	38.47	0.1	242.96
chr7	130562050	130562250	350	38.47	0.1	242.08
chr19	31184185	31184385	227	38.47	0.1	252.8
chr16	84657349	84657549	329	38.26	0.1	265.39
chr11	85674321	85674521	158	37.89	0.1	260.03
chr3	148802782	148802982	299	37.65	0.1	246.86
chr6	94601425	94601625	344	37.25	0.1	256.5
chr8	120045543	120045743	139	37.19	0.1	246.52
chr12	71264333	71264533	164	37.1	0.1	252.4
chr10	95738656	95738856	151	37.1	0.1	251.08
chr2	31672126	31672326	153	36.79	0.1	239.11
chr2	71102115	71102315	162	36.69	0.1	255.07
chr10	26229747	26229947	241	36.41	0.1	239.34
chr13	63606972	63607172	312	36.27	0.1	244.1
chr14	19407850	19408050	155	35.76	0.1	262.88
chr8	61210260	61210460	304	35.62	0.1	244.79
chr5	38365717	38365917	197	35.62	0.1	248.85
chr4	56148989	56149189	241	35.62	0.1	242.16
chr10	84947038	84947238	251	35.39	0.1	246.32
chr3	35545550	35545750	178	35.35	0.1	247.75
chr11	119409155	119409355	332	35.33	0.1	244.47
chr14	33271716	33271916	154	35.12	0.1	242.14
chr3	8918739	8918939	326	34.43	0.1	256.32
chr17	91903945	91904145	347	34.43	0.1	247.06
chr13	110471156	110471356	311	34.3	0.1	249.67
chr3	82100342	82100542	309	33.69	0.1	246.92
chr6	81692940	81693140	180	33.65	0.1	244.1
chr6	140850818	140851018	209	33.64	0.1	260.24
chr18	44142033	44142233	117	33.45	0.1	239.52
chr2	43724654	43724854	262	33.43	0.1	265.3
chr9	64407711	64407911	286	33.24	0.1	248.51
chr7	118686923	118687123	162	32.98	0.1	255.37
chr4	102338892	102339092	280	32.98	0.1	263.51
chr1	66320081	66320281	244	32.53	0.1	255.57
chr16	50473361	50473561	311	32.5	0.1	244.1
chr1	70843556	70843756	138	32.48	0.1	247.75
chr2	43944825	43945025	279	32.38	0.1	258.98
chr1	60933830	60934030	190	32.38	0.1	250.45
chr3	150061640	150061840	170	32.09	0.1	244.47
chr6	94989737	94989937	181	31.86	0.1	265.3
chr4	140814016	140814216	298	31.66	0.1	249.95
chr13	58474948	58475148	120	31.3	0.1	242.48
chr9	94898413	94898613	252	30.87	0.1	260.1
chr5	77919498	77919698	204	30.77	0.1	244.1
chr5	4857559	4857759	209	30.34	0.1	247.8
chr2	30941810	30942010	212	30.34	0.1	246.71
chr1	158876370	158876570	236	30.24	0.1	242.31
chr13	78646685	78646885	153	30.22	0.1	262.85
chr12	83594534	83594734	146	30.01	0.1	247.75
chr17	85782521	85782721	370	29.68	0.1	247.33
chr15	27273323	27273523	282	29.68	0.1	241.48
chr13	90071654	90071854	340	29.68	0.1	246.58
chr3	90299964	90300164	120	28.73	0.1	247.75
chr11	101232946	101233146	221	28.43	0.1	120.04
chr8	120688414	120688614	180	28.4	0.1	255.07
chr14	62916474	62916674	126	28.38	0.1	247.17
chr11	112686153	112686353	242	28.12	0.1	121.67
chr16	12741075	12741275	282	28.06	0.1	246.16
chr18	9212042	9212242	159	27.7	0.1	251.5
chr1	161330712	161330912	458	27.7	0.1	247.81
chr10	82615035	82615235	298	27.14	0.1	249.7
chr5	36225050	36225250	410	26.88	0.1	244.72
chr8	74628928	74629128	305	26.76	0.1	124.9
chr6	36042594	36042794	243	26.76	0.1	122.83
chr14	91950701	91950901	555	26.12	0.1	249.75
chr6	93039817	93040017	195	26.03	0.1	241.91
chr3	146721226	146721426	151	25.72	0.1	255.85
chr2	156357685	156357885	161	25.23	0.1	124.61
chr12	3236148	3236348	191	25.12	0.1	259.37
chr2	163226429	163226629	206	25.09	0.1	120.39
chr19	27023291	27023491	137	25.09	0.1	123.84
chr17	17183901	17184101	119	25.09	0.1	125.66
chr1	167750773	167750973	365	25.06	0.1	252.02
chr1	66622660	66622860	125	24.93	0.1	255.07
chr12	54903741	54903941	631	24.82	0.1	241.39
chr4	41659408	41659608	387	24.73	0.1	245.02
chr10	101614473	101614673	313	24.48	0.1	254.83
chr1	121084339	121084539	122	24.17	0.1	243.71
chr6	52048854	52049054	373	23.75	0.1	244.99
chr3	51319341	51319541	268	23.75	0.1	123.83
chr14	29752762	29752962	175	23.43	0.1	125.53
chr9	69038467	69038667	141	23.41	0.1	121.74
chr9	41382954	41383154	150	23.41	0.1	119.28
chr7	58882190	58882390	219	23.41	0.1	119.23
chr4	41758141	41758341	155	23.41	0.1	124.01
chr3	51270394	51270594	211	23.41	0.1	121.95
chr3	25855416	25855616	196	23.41	0.1	119.12
chr16	54525113	54525313	237	23.41	0.1	121.54
chr15	25953092	25953292	126	23.41	0.1	121.34
chr10	29656752	29656952	204	23.41	0.1	122.63
chr10	100746423	100746623	117	23.41	0.1	123.8
chr5	43792715	43792915	266	23.17	0.1	121.18
chr2	148581388	148581588	227	23.09	0.1	245.31
chr15	72719417	72719617	274	22.98	0.1	119.72
chr2	171279398	171279598	172	22.94	0.1	122.13
chr1	139714388	139714588	580	22.83	0.1	252.57
chr1	128175857	128176057	164	22.73	0.1	123.02
chr18	64833166	64833366	238	22.56	0.1	122.85
chr13	112225534	112225734	119	22.51	0.1	125.36
chr9	10759096	10759296	220	22.26	0.1	125.41
chr3	121692300	121692500	112	22.26	0.1	123.03
chr2	170905059	170905259	173	22.09	0.1	123.11
chr1	155807050	155807250	154	22.09	0.1	119.53
chr3	82336245	82336445	252	21.92	0.1	124.86
chr9	61951701	61951901	176	21.87	0.1	118.93
chr9	114404131	114404331	110	21.74	0.1	121.54
chr8	20193008	20193208	101	21.74	0.1	125.66
chr7	81413146	81413346	148	21.74	0.1	124.48
chr7	137163247	137163447	159	21.74	0.1	124.72
chr6	29738947	29739147	294	21.74	0.1	119.13
chr5	115750548	115750748	385	21.74	0.1	259.35
chr4	81402453	81402653	149	21.74	0.1	119.76
chr3	96643310	96643510	222	21.74	0.1	122.33
chr18	78854904	78855104	253	21.74	0.1	125.61
chr12	100379914	100380114	112	21.74	0.1	123.28
chr11	97700261	97700461	192	21.74	0.1	121.54
chr8	131396993	131397193	331	21.59	0.1	121.06
chr13	19919346	19919546	191	21.42	0.1	123.51
chr13	110174334	110174534	431	21.37	0.1	244.95
chr3	9613055	9613255	188	21.19	0.1	123.51
chr8	33264508	33264708	196	21.14	0.1	118.94
chr2	59114043	59114243	117	21.11	0.1	118.99
chr16	73311890	73312090	262	21.11	0.1	120.6
chr4	97600759	97600959	291	20.86	0.1	120.46
chr9	82987886	82988086	187	20.78	0.1	125.17
chr7	82272044	82272244	311	20.78	0.1	121.68
chr2	139819536	139819736	149	20.78	0.1	119.51
chr16	72104978	72105178	334	20.78	0.1	123.17
chr16	42089222	42089422	148	20.78	0.1	119.07
chr10	90775327	90775527	129	20.78	0.1	124.43
chr1	56792949	56793149	204	20.71	0.1	125.44
chr16	91151364	91151564	221	20.69	0.1	258.86
chr10	120906658	120906858	189	20.65	0.1	121.42
chr10	68860985	68861185	182	20.55	0.1	121.62
chr15	95593396	95593596	216	20.43	0.1	121.66
chr6	50744704	50744904	115	20.42	0.1	123.51
chr1	120877461	120877661	306	20.42	0.1	121.27
chr17	9608257	9608457	326	20.39	0.1	125.36
chr3	43343213	43343413	291	20.24	0.1	121.91
chr11	71855891	71856091	293	20.18	0.1	125.52
chr12	84770783	84770983	207	20.17	0.1	123.51
chr2	48008630	48008830	293	20.07	0.1	125.54
chr4	129485238	129485438	118	19.79	0.1	125.46
chr17	66915217	66915417	174	19.79	0.1	124.25
chr12	98939277	98939477	279	19.79	0.1	119.44
chr12	73284543	73284743	282	19.79	0.1	124.9
chr1	170406691	170406891	144	19.79	0.1	125.47
chr4	81198008	81198208	222	19.54	0.1	255.05
chr14	60621845	60622045	112	19.33	0.1	119.31
chr2	41320239	41320439	262	19.29	0.1	122.99
chr11	86566138	86566338	172	19.29	0.1	125.41
chr6	100300423	100300623	109	19.23	0.1	119.07
chr12	87748980	87749180	160	19	0.1	121.64
chr11	118778419	118778619	293	19	0.1	123.33
chr11	20503121	20503321	324	18.65	0.1	121.66
chr7	120709782	120709982	302	18.4	0.1	122.06
chr5	130615975	130616175	320	18.31	0.1	121.66
chr10	119354744	119354944	322	17.99	0.1	121.27
chr3	28632662	28632862	142	17.81	0.1	121.51
chr15	54994442	54994642	290	17.81	0.1	121.66
chr13	34477209	34477409	209	17.81	0.1	121.8
chr13	29271892	29272092	152	17.81	0.1	123.51
chr1	16197948	16198148	333	17.81	0.1	121.19
chr18	54687074	54687274	269	17.65	0.1	119.52
chr13	20460352	20460552	222	17.65	0.1	119.59
chr9	34310137	34310337	114	17.35	0.1	123.22
chr6	108282183	108282383	231	17.27	0.1	124.53
chr13	10636556	10636756	117	17.15	0.1	121.45
chr18	7200770	7200970	117	16.79	0.1	121.66
chr15	85460100	85460300	302	16.72	0.1	119.44
chr13	21714105	21714305	249	16.67	0.1	121.66
chr1	187273584	187273784	202	16.63	0.1	121.66
chr4	123823616	123823816	274	16.42	0.1	124.57
chr17	65145775	65145975	325	16.37	0.1	121.27
chr17	62970932	62971132	291	16.35	0.1	123.51
chr2	137048923	137049123	207	16.32	0.1	125.61
chr12	35114102	35114302	311	15.98	0.1	123.83
chr12	58384761	58384961	228	15.86	0.1	121.66
chr10	20412648	20412848	318	15.77	0.1	124.56
chr8	93198240	93198440	319	15.7	0.1	122.95
chr4	102067009	102067209	171	15.53	0.1	118.72
chr11	112660329	112660529	146	15.53	0.1	122.61
chr7	134066056	134066256	334	15.43	0.1	119.22
chr11	77645451	77645651	145	15.2	0.1	121.66
chr13	25941390	25941590	353	15.16	0.1	122.29
chr12	36731192	36731392	148	15.11	0.1	121.5
chr16	66056176	66056376	553	15.05	0.1	119.52
chr14	8039462	8039662	503	14.44	0.1	121.8
chr1	72159561	72159761	140	14.44	0.1	118.74
chr5	86611020	86611220	251	14.2	0.1	119.11
chr12	3372258	3372458	216	14.2	0.1	118.84
chr15	95364572	95364772	279	14.17	0.1	121.8
chr7	97303292	97303492	119	13.36	0.1	125.19
chr3	149156806	149157006	293	13.06	0.1	120.77
chr2	46488534	46488734	252	12.7	0.1	124.56
chr6	115204871	115205071	120	12.65	0.1	119.8
chr3	105848678	105848878	251	11.87	0.1	123.87
chr18	25806019	25806219	213	11.87	0.1	125.62
chr15	25706504	25706704	229	11.87	0.1	119.71
chr13	22047870	22048070	304	11.71	0.1	122.34
chr11	87259718	87259918	257	11.31	0.1	121.8
chr5	9017580	9017780	376	11	0.1	122.95
chr4	141612201	141612401	137	10.79	0.1	122.58
chr8	75834787	75834987	237	48.5	0.11	268.34
chr17	90540064	90540264	140	47.82	0.11	268.56
chr15	65308648	65308848	276	46.54	0.11	283.62
chr11	84596765	84596965	324	46.4	0.11	277.37
chr11	117969190	117969390	350	46.01	0.11	281.8
chrX	116406375	116406575	274	45.73	0.11	288.69
chr7	81396537	81396737	289	44.52	0.11	281.66
chr7	18271060	18271260	223	43.48	0.11	272.34
chr6	50042476	50042676	289	43.48	0.11	266.02
chr15	81638534	81638734	137	43.04	0.11	278.54
chr12	13534760	13534960	225	42.58	0.11	271.54
chr5	149835582	149835782	296	42.21	0.11	272.98
chr13	86247789	86247989	313	41.81	0.11	266.47
chr1	117612396	117612596	299	40.89	0.11	282.43
chr14	78237671	78237871	335	40.49	0.11	286.56
chr7	63758762	63758962	208	40.07	0.11	269.7
chr4	75667429	75667629	307	40.07	0.11	271.46
chr5	134805866	134806066	194	40.04	0.11	280.41
chr12	101387483	101387683	309	39.94	0.11	267.08
chr3	146265260	146265460	241	39.58	0.11	276.75
chr3	121208004	121208204	207	39.58	0.11	281.28
chr3	27822336	27822536	249	39.15	0.11	280.91
chr14	69574342	69574542	327	38.79	0.11	266.16
chr6	47105644	47105844	174	38.47	0.11	269.8
chr12	16346246	16346446	183	38.26	0.11	277.35
chr9	117284590	117284790	282	37.99	0.11	282.24
chr1	57171418	57171618	231	37.87	0.11	280.81
chr7	63830318	63830518	257	37.42	0.11	266.94
chr10	27157804	27158004	205	36.94	0.11	276.09
chr11	68889656	68889856	332	36.9	0.11	273.24
chr9	85021692	85021892	244	36.81	0.11	289.47
chr2	26265758	26265958	325	36.29	0.11	277.16
chr14	18489935	18490135	100	36.2	0.11	265.44
chr8	124097816	124098016	119	35.62	0.11	280.83
chr8	10219543	10219743	210	35.62	0.11	275.75
chr15	81118444	81118644	248	35.62	0.11	270.42
chr2	166249706	166249906	339	35.44	0.11	286.56
chr5	82630650	82630850	292	35.12	0.11	287.75
chr15	11164951	11165151	258	35.08	0.11	265.62
chr8	121265808	121266008	220	34.75	0.11	279.22
chr11	74365114	74365314	267	34.63	0.11	275.82
chr13	84222983	84223183	254	34.54	0.11	272.95
chr2	38646089	38646289	277	34.52	0.11	267.06
chr2	34082620	34082820	331	34.43	0.11	281.42
chr13	108570378	108570578	453	34.43	0.11	277.45
chr7	79121333	79121533	246	34.3	0.11	279.22
chr10	10788926	10789126	230	34.3	0.11	266.24
chr9	14011605	14011805	312	34.13	0.11	269.9
chr8	37849897	37850097	177	33.87	0.11	271.54
chr3	26194442	26194642	322	33.63	0.11	267.06
chr15	44007509	44007709	186	33.49	0.11	266.98
chr6	115089104	115089304	305	33.24	0.11	273.98
chr8	84250393	84250593	119	32.98	0.11	273.71
chr16	91193290	91193490	504	32.84	0.11	284.79
chr2	166421506	166421706	332	32.74	0.11	289.68
chr3	20158378	20158578	201	32.71	0.11	265.49
chr6	92906915	92907115	122	32.38	0.11	275.47
chr6	105813162	105813362	343	32.23	0.11	277.67
chr7	64720325	64720525	524	31.3	0.11	267.12
chr9	121215715	121215915	193	31.09	0.11	266.16
chr1	78238536	78238736	194	31	0.11	280.24
chr9	103417155	103417355	495	30.87	0.11	271.2
chr8	3394758	3394958	133	30.67	0.11	279.44
chr18	35608396	35608596	305	30.53	0.11	282.76
chr12	3537519	3537719	256	30.15	0.11	267.17
chr6	38728029	38728229	225	29.68	0.11	275.89
chr3	19098046	19098246	362	29.68	0.11	272.83
chr1	183218422	183218622	330	29.68	0.11	286.49
chr13	49718319	49718519	239	29.02	0.11	278.92
chr1	134671514	134671714	312	28.54	0.11	285.03
chr16	40628101	40628301	347	28.43	0.11	277.99
chr9	86418986	86419186	306	28.22	0.11	281.18
chr15	42155280	42155480	137	28.2	0.11	277.66
chr1	77380284	77380484	476	27.21	0.11	290.05
chr2	127199469	127199669	327	27.05	0.11	270.51
chr19	53483801	53484001	395	26.29	0.11	277.39
chr6	58832794	58832994	225	26.04	0.11	284.53
chr11	59998489	59998689	119	25.72	0.11	272.39
chr1	196314670	196314870	214	24.49	0.11	273.91
chr17	63824855	63825055	273	24.34	0.11	279.38
chr19	45708991	45709191	263	24.33	0.11	265.78
chr17	78406349	78406549	194	23.41	0.11	93.78
chr13	54889849	54890049	300	23.41	0.11	93.36
chr15	43925961	43926161	194	21.74	0.11	94.49
chr2	67384094	67384294	179	21.6	0.11	287.36
chr14	77865875	77866075	273	20.58	0.11	92.22
chr12	84132776	84132976	251	20.24	0.11	93.5
chr7	49658993	49659193	314	20.07	0.11	94.07
chr7	18100992	18101192	113	20.07	0.11	92.65
chr6	10375641	10375841	313	20.07	0.11	92.53
chr3	58341925	58342125	120	20.07	0.11	93.63
chr18	77671588	77671788	154	20.07	0.11	94.49
chr16	83808336	83808536	119	20.07	0.11	92.65
chr15	72228186	72228386	107	20.07	0.11	92.3
chr14	59439149	59439349	164	20.07	0.11	94.21
chr13	44773979	44774179	187	20.07	0.11	92.04
chr10	102056648	102056848	161	20.07	0.11	93.53
chr6	47513286	47513486	202	20.03	0.11	93.02
chr9	114485503	114485703	157	19.29	0.11	93.36
chrX	153649675	153649875	109	18.4	0.11	92.65
chr9	91787998	91788198	108	18.4	0.11	92.65
chr8	68851750	68851950	267	18.4	0.11	93.48
chr4	135232904	135233104	189	18.4	0.11	92.64
chr2	121275188	121275388	115	18.4	0.11	94.17
chr19	28208204	28208404	208	18.4	0.11	92.34
chr19	14774223	14774423	139	18.4	0.11	92.3
chr18	59926159	59926359	114	18.4	0.11	92.18
chr17	52940555	52940755	283	18.4	0.11	94.39
chr15	89818782	89818982	106	18.4	0.11	92.65
chr13	46869929	46870129	297	18.4	0.11	92.19
chr11	87287712	87287912	117	18.4	0.11	94.21
chr1	31274997	31275197	177	18.4	0.11	92.48
chr1	189412252	189412452	138	18.4	0.11	94.56
chr1	144583527	144583727	316	18.4	0.11	93.64
chr11	8468935	8469135	147	18.27	0.11	93.06
chr2	123893626	123893826	238	18.03	0.11	94.34
chr3	55511932	55512132	198	17.81	0.11	92.73
chr12	59474150	59474350	214	17.81	0.11	92.31
chr7	132938839	132939039	141	17.37	0.11	93.54
chr3	50750825	50751025	109	17.27	0.11	94.38
chr11	111338952	111339152	152	17.15	0.11	93.41
chr2	156765695	156765895	282	16.8	0.11	92.48
chr8	68744981	68745181	118	16.72	0.11	93.53
chr7	45952213	45952413	180	16.72	0.11	93.24
chr3	34814690	34814890	98	16.72	0.11	92.65
chr2	112011350	112011550	237	16.72	0.11	94.06
chr18	4120027	4120227	194	16.72	0.11	92.51
chr15	3946377	3946577	269	16.72	0.11	94.05
chr8	95040166	95040366	147	16.62	0.11	94.45
chr6	83291514	83291714	240	16.62	0.11	92.76
chr12	41095041	41095241	240	16.42	0.11	93.89
chr14	28885123	28885323	159	16.32	0.11	93.26
chr17	72795067	72795267	291	16.19	0.11	94.39
chr8	130292061	130292261	275	15.83	0.11	94.44
chr15	77586322	77586522	183	15.83	0.11	93.89
chr1	170386829	170387029	118	15.83	0.11	93.89
chr15	49932552	49932752	251	15.62	0.11	92.17
chr7	33825465	33825665	274	15.53	0.11	92.94
chr17	87770004	87770204	107	15.43	0.11	92.83
chr1	195736311	195736511	259	15.43	0.11	94.41
chr8	81978120	81978320	241	15.39	0.11	92.66
chr1	154351692	154351892	183	15.39	0.11	93.52
chr9	84967516	84967716	200	15.05	0.11	93.36
chr1	120683126	120683326	88	15.05	0.11	92.65
chr18	62657094	62657294	236	14.84	0.11	92.69
chr16	72677902	72678102	195	14.84	0.11	93.99
chr1	37457646	37457846	184	14.61	0.11	94.65
chr2	29657453	29657653	203	14.51	0.11	92.92
chr19	27247694	27247894	239	14.51	0.11	93.11
chr6	120739029	120739229	246	13.92	0.11	92.4
chr5	107388533	107388733	204	13.85	0.11	94.09
chr12	79072523	79072723	245	13.77	0.11	94.61
chr16	84377735	84377935	104	13.19	0.11	94.44
chr2	126168999	126169199	173	13.06	0.11	93.26
chr5	66824700	66824900	191	12.86	0.11	94.62
chr12	27898393	27898593	244	12.72	0.11	93.41
chr12	49835899	49836099	288	12.66	0.11	93.06
chr3	142247872	142248072	259	12.47	0.11	94.61
chr1	164006581	164006781	342	12.11	0.11	92.32
chr6	17747581	17747781	290	11.87	0.11	92.51
chr4	88430980	88431180	246	11.87	0.11	91.96
chr11	80152007	80152207	189	11.87	0.11	93.44
chr13	23569830	23570030	176	11.71	0.11	92.3
chr2	141567940	141568140	281	11.64	0.11	92.4
chr18	55315810	55316010	236	11.5	0.11	92.4
chr3	21863735	21863935	371	11.2	0.11	92.24
chr12	16558152	16558352	383	11.02	0.11	94.07
chr15	30112912	30113112	309	9.71	0.11	92.47
chr18	54675952	54676152	582	8.63	0.11	93.54
chr8	34892390	34892590	129	8.48	0.11	92.4
chr3	80887480	80887680	118	53.52	0.12	300.52
chr4	20540947	20541147	149	51.85	0.12	308.12
chr4	117757727	117757927	276	51.85	0.12	290.39
chr2	166779124	166779324	308	51.85	0.12	294.04
chr15	55958258	55958458	301	50.17	0.12	295.84
chr7	28671181	28671381	238	48.5	0.12	298.42
chr11	17368981	17369181	212	48.5	0.12	313.18
chr6	108627243	108627443	270	47.49	0.12	313.37
chr6	28707306	28707506	295	47.19	0.12	296.9
chr16	46688830	46689030	322	46.96	0.12	297.35
chrX	15923181	15923381	199	46.83	0.12	310.33
chr8	33265419	33265619	119	46.83	0.12	310.78
chr15	100444434	100444634	150	46.83	0.12	293.35
chr13	112771999	112772199	298	46.82	0.12	302.49
chr7	75655464	75655664	160	45.16	0.12	301.11
chr11	105460143	105460343	170	45.16	0.12	290.72
chr10	110317202	110317402	120	45.16	0.12	306.31
chr2	166483707	166483907	331	44.02	0.12	297.35
chr18	55888719	55888919	291	43.53	0.12	313
chr4	65186430	65186630	315	43.48	0.12	300.12
chr13	97725320	97725520	277	43.48	0.12	299.58
chr16	39613051	39613251	175	42.21	0.12	311.47
chr11	100207363	100207563	317	42.21	0.12	312.67
chr18	78291475	78291675	376	41.81	0.12	305.96
chr13	21604030	21604230	151	41.81	0.12	301.11
chr6	43392243	43392443	330	41.55	0.12	310.79
chr19	23456131	23456331	172	40.58	0.12	290.48
chr2	160532744	160532944	143	40.48	0.12	304.13
chr2	105083322	105083522	189	40.07	0.12	309.9
chr2	66366579	66366779	300	39.18	0.12	297.39
chr7	5706506	5706706	279	38.85	0.12	297.66
chr12	38814347	38814547	163	38.47	0.12	310.78
chr12	59343080	59343280	265	38.3	0.12	300.12
chr11	120649814	120650014	208	37.54	0.12	297.35
chr11	87960285	87960485	237	37.45	0.12	309.96
chr10	60673421	60673621	284	37.42	0.12	293.84
chr10	40726990	40727190	166	37.38	0.12	308.24
chr18	10725235	10725435	317	37.32	0.12	308.24
chr7	111625810	111626010	198	37.1	0.12	290.47
chr6	100345470	100345670	187	36.94	0.12	298.58
chr14	6926693	6926893	136	35.62	0.12	306.46
chr1	185234787	185234987	338	35.5	0.12	308.26
chr6	75532234	75532434	170	35.19	0.12	297.35
chrX	19819416	19819616	169	35.12	0.12	304.85
chr1	192429119	192429319	342	34.77	0.12	299.08
chr12	85110203	85110403	294	34.7	0.12	290.42
chr17	62109726	62109926	212	34.63	0.12	293.12
chr9	43767255	43767455	285	34.54	0.12	293.53
chr8	3250054	3250254	167	34.43	0.12	292.7
chr8	10223634	10223834	305	33.92	0.12	302.4
chr9	41275747	41275947	157	33.46	0.12	313.86
chr15	82977360	82977560	261	33.45	0.12	308.32
chr7	115196780	115196980	151	33.24	0.12	298.73
chr1	161252413	161252613	250	33.13	0.12	306.69
chr6	22744168	22744368	169	32.48	0.12	291.66
chr15	73725019	73725219	334	32.38	0.12	305.56
chr15	73029266	73029466	274	32.38	0.12	302.45
chr4	116688031	116688231	346	31.78	0.12	313.28
chr7	117489914	117490114	142	31.66	0.12	314.1
chr11	87239194	87239394	360	31.15	0.12	308.05
chr13	90804949	90805149	167	31.05	0.12	314.18
chr5	86252438	86252638	287	30.64	0.12	297.66
chr19	9020589	9020789	252	30.14	0.12	296.74
chr2	52752030	52752230	205	29.68	0.12	296.01
chr1	21396693	21396893	324	29.29	0.12	299.06
chr15	58701775	58701975	182	29.19	0.12	308.24
chr9	103382920	103383120	236	28.92	0.12	308.24
chr6	53925380	53925580	148	28.83	0.12	292.73
chr18	44707130	44707330	184	28.04	0.12	293.02
chr17	86832991	86833191	294	27.99	0.12	292.46
chr10	59442182	59442382	338	56.86	0.13	342.79
chr5	92652097	92652297	299	55.19	0.13	325.81
chr2	97390363	97390563	321	55.19	0.13	332.65
chr14	6891670	6891870	284	55.19	0.13	338.31
chr10	70210902	70211102	132	54.63	0.13	333.2
chr7	46387309	46387509	346	51.34	0.13	342.78
chr3	108986269	108986469	241	51.12	0.13	340.46
chr9	84744150	84744350	147	50.17	0.13	325.23
chr13	20060892	20061092	115	50.17	0.13	334.02
chr10	34900371	34900571	230	50.17	0.13	333.05
chr11	95545181	95545381	237	49.47	0.13	334.58
[truncated: 3,471 more rows]
