# Supplementary material for: Selective influence of Sox2 on POU transcription factor binding in embryonic and neural stem cells
Source: EMBO Rep. 2015 Sep 2;16(9):1177–91. doi: 10.15252/embr.201540467 (PMC4576985; doi:10.15252/embr.201540467)
Supplement: Supplementary file 10 [file embr0016-1177-sd10.zip]

Archive with 7 entries (4 files):
- Source Data for Expanded View and Appendix/Source Data for Appendix/
- Source Data for Expanded View and Appendix/Source Data for Appendix/Source_Data_Appendix_Figure_S1.pdf
- Source Data for Expanded View and Appendix/Source Data for Expanded View/
- Source Data for Expanded View and Appendix/Source Data for Expanded View/Source_Data_Figure_EV1.pdf
- Source Data for Expanded View and Appendix/Source Data for Expanded View/Source_Data_Figure_EV2.pdf
- Source Data for Expanded View and Appendix/Source Data for Expanded View/Source_Data_Figure_EV3.pdf
- Source Data for Expanded View and Appendix/
